# Supplementary material for: Air Exposure Affects Physiological Responses, Innate Immunity, Apoptosis and DNA Methylation of Kuruma Shrimp, Marsupenaeus japonicus
Source: Front Physiol. 2020 Mar 12;11:223. doi: 10.3389/fphys.2020.00223 (PMC7081841; doi:10.3389/fphys.2020.00223)
Supplement: Supplementary file 1 [file Table_1.XLSX]

## Sheet: Sheet1
Table S1. Methyl sequencing data
NO.1			NO.2			NO.3			NO.4			NO.5			NO.6			NO.7			NO.8			NO.9			NO.10			NO.11			NO.12			NO.13
Sample File Name	Size	Height	Sample File Name	Size	Height	Sample File Name	Size	Height	Sample File Name	Size	Height	Sample File Name	Size	Height	Sample File Name	Size	Height	Sample File Name	Size	Height	Sample File Name	Size	Height	Sample File Name	Size	Height	SampleFile Name	Size	Height	SampleFile Name	Size	Height	SampleFile Name	Size	Height	SampleFile Name	Size	Height
2019.01.25O_A01_A01.fsa	0.13	80	21100136804_(A01)_A01.fsa		402	31100156924_(3A01)_A01.fsa		146	41100158274_(4A01)_A01.fsa		156	51100165544(A01)A01.fsa		93	61100126600_(A01)_A01.fsa	2.48	402	71100127700_(A01)_A01.fsa	5.42091	120	81100127700_(A01)_A01.fsa	4.2637	113	91000127700_(A01)_A01.fsa	9.32446	184	101100107700_(A01)_A01.fsa	4.08293	114	111210111010_(A01)_A01.fsa	4.05049	73	20191210121010_(A01)_A01.fsa	18.32	88	1312110021010_(A01)_A01.fsa	2.7551	114
2019.01.25O_A01_A01.fsa	5.96	63	21100136804_(A01)_A01.fsa	0.55	257	31100156924_(3A01)_A01.fsa		130	41100158274_(4A01)_A01.fsa		54	51100165544(A01)A01.fsa		51	61100126600_(A01)_A01.fsa	7.23	257	71100127700_(A01)_A01.fsa	5.73497	128	81100127700_(A01)_A01.fsa	12.4998	188	91000127700_(A01)_A01.fsa	10.4841	141	101100107700_(A01)_A01.fsa	7.22306	77	111210111010_(A01)_A01.fsa	5.06418	840	20191210121010_(A01)_A01.fsa	25.64	562	1312110021010_(A01)_A01.fsa	10.4949	204
2019.01.25O_A01_A01.fsa	6.44	62	21100136804_(A01)_A01.fsa	1.48	168	31100156924_(3A01)_A01.fsa		66	41100158274_(4A01)_A01.fsa		67	51100165544(A01)A01.fsa		107	61100126600_(A01)_A01.fsa	10.5876	168	71100127700_(A01)_A01.fsa	6.76026	2474	81100127700_(A01)_A01.fsa	15.3216	106	91000127700_(A01)_A01.fsa	17.2904	2003	101100107700_(A01)_A01.fsa	11.1213	290	111210111010_(A01)_A01.fsa	5.26083	197	20191210121010_(A01)_A01.fsa	37.54	1283	1312110021010_(A01)_A01.fsa	32.3482	53
2019.01.25O_A01_A01.fsa	9.07	558	21100136804_(A01)_A01.fsa	2.66	310	31100156924_(3A01)_A01.fsa		119	41100158274_(4A01)_A01.fsa		106	51100165544(A01)A01.fsa		145	61100126600_(A01)_A01.fsa	13.1304	310	71100127700_(A01)_A01.fsa	8.69011	50	81100127700_(A01)_A01.fsa	26.2964	241	91000127700_(A01)_A01.fsa	20.2493	59	101100107700_(A01)_A01.fsa	11.5264	61	111210111010_(A01)_A01.fsa	13.4423	21455	20191210121010_(A01)_A01.fsa	42.87	242	1312110021010_(A01)_A01.fsa	36.993	1561
2019.01.25O_A01_A01.fsa	11.54	134	21100136804_(A01)_A01.fsa	3.52	115	31100156924_(3A01)_A01.fsa		126	41100158274_(4A01)_A01.fsa		897	51100165544(A01)A01.fsa		300	61100126600_(A01)_A01.fsa	14.882	115	71100127700_(A01)_A01.fsa	9.28734	11551	81100127700_(A01)_A01.fsa	45.8455	244	91000127700_(A01)_A01.fsa	26.1041	622	101100107700_(A01)_A01.fsa	12.8826	102	111210111010_(A01)_A01.fsa	31.243	53	20191210121010_(A01)_A01.fsa	45.7511	336	1312110021010_(A01)_A01.fsa	45.1989	90
2019.01.25O_A01_A01.fsa	13.54	3748	21100136804_(A01)_A01.fsa	5.31	171	31100156924_(3A01)_A01.fsa		416	41100158274_(4A01)_A01.fsa		5438	51100165544(A01)A01.fsa		624	61100126600_(A01)_A01.fsa	15.144	171	71100127700_(A01)_A01.fsa	12.5091	264	81100127700_(A01)_A01.fsa	51.5051	91	91000127700_(A01)_A01.fsa	29.4492	2029	101100107700_(A01)_A01.fsa	16.4545	68	111210111010_(A01)_A01.fsa	46.8963	202	20191210121010_(A01)_A01.fsa	49.5945	2880	1312110021010_(A01)_A01.fsa	46.4543	2191
2019.01.25O_A01_A01.fsa	16.09	6115	21100136804_(A01)_A01.fsa	7.27	530	31100156924_(3A01)_A01.fsa		979	41100158274_(4A01)_A01.fsa	29.67	2317	51100165544(A01)A01.fsa		99	61100126600_(A01)_A01.fsa	17.2569	530	71100127700_(A01)_A01.fsa	15.2945	316	81100127700_(A01)_A01.fsa	54.1113	73	91000127700_(A01)_A01.fsa	30.7213	320	101100107700_(A01)_A01.fsa	17.3155	388	111210111010_(A01)_A01.fsa	52.5781	78	20191210121010_(A01)_A01.fsa	51.2721	79	1312110021010_(A01)_A01.fsa	49.5146	89
2019.01.25O_A01_A01.fsa	16.81	7243	21100136804_(A01)_A01.fsa	9.3	1313	31100156924_(3A01)_A01.fsa		387	41100158274_(4A01)_A01.fsa	33.88	220	51100165544(A01)A01.fsa		91	61100126600_(A01)_A01.fsa	19.5143	1313	71100127700_(A01)_A01.fsa	16.2846	68	81100127700_(A01)_A01.fsa	59.2618	128	91000127700_(A01)_A01.fsa	36.1118	87	101100107700_(A01)_A01.fsa	17.9197	119	111210111010_(A01)_A01.fsa	61.2724	78	20191210121010_(A01)_A01.fsa	52.7338	74	1312110021010_(A01)_A01.fsa	55.9774	64
2019.01.25O_A01_A01.fsa	18.16	7243	21100136804_(A01)_A01.fsa	10.16	336	31100156924_(3A01)_A01.fsa		2006	41100158274_(4A01)_A01.fsa	39.68	343	51100165544(A01)A01.fsa		16764	61100126600_(A01)_A01.fsa	19.8471	336	71100127700_(A01)_A01.fsa	16.8648	336	81100127700_(A01)_A01.fsa	60.7608	817	91000127700_(A01)_A01.fsa	36.8578	194	101100107700_(A01)_A01.fsa	18.4239	13584	111210111010_(A01)_A01.fsa	62.5758	152	20191210121010_(A01)_A01.fsa	59.932	59	1312110021010_(A01)_A01.fsa	64.5555	63
2019.01.25O_A01_A01.fsa	19.12	7243	21100136804_(A01)_A01.fsa	11.48	1594	31100156924_(3A01)_A01.fsa		104	41100158274_(4A01)_A01.fsa	51.4	369	51100165544(A01)A01.fsa		15804	61100126600_(A01)_A01.fsa	21.0882	1594	71100127700_(A01)_A01.fsa	27.5852	256	81100127700_(A01)_A01.fsa	62.0522	117	91000127700_(A01)_A01.fsa	39.5694	684	101100107700_(A01)_A01.fsa	35.2434	60	111210111010_(A01)_A01.fsa	69.1019	1546	20191210121010_(A01)_A01.fsa	60.7165	638	1312110021010_(A01)_A01.fsa	69.6033	111
2019.01.25O_A01_A01.fsa	19.84	7243	21100136804_(A01)_A01.fsa	14.45	4455	31100156924_(3A01)_A01.fsa		3096	41100158274_(4A01)_A01.fsa	55.57	939	51100165544(A01)A01.fsa		11465	61100126600_(A01)_A01.fsa	25.9166	4455	71100127700_(A01)_A01.fsa	34.7559	66	81100127700_(A01)_A01.fsa	63.1478	52	91000127700_(A01)_A01.fsa	51.263	12906	101100107700_(A01)_A01.fsa	53.1462	206	111210111010_(A01)_A01.fsa	81.1028	65	20191210121010_(A01)_A01.fsa	61.3212	181	1312110021010_(A01)_A01.fsa	71.6461	111
2019.01.25O_A01_A01.fsa	21.99	3016	21100136804_(A01)_A01.fsa	15.78	939	31100156924_(3A01)_A01.fsa		2496	41100158274_(4A01)_A01.fsa	59.67	781	51100165544(A01)A01.fsa	4.17	341	61100126600_(A01)_A01.fsa	28.0789	939	71100127700_(A01)_A01.fsa	34.9113	113	81100127700_(A01)_A01.fsa	69.1816	485	91000127700_(A01)_A01.fsa	59.7341	245	101100107700_(A01)_A01.fsa	55.9362	356	111210111010_(A01)_A01.fsa	85.1523	1130	20191210121010_(A01)_A01.fsa	62.4372	5168	1312110021010_(A01)_A01.fsa	75.2897	51
2019.01.25O_A01_A01.fsa	23.67	302	21100136804_(A01)_A01.fsa	17.03	15293	31100156924_(3A01)_A01.fsa		3096	41100158274_(4A01)_A01.fsa	64.76	104	51100165544(A01)A01.fsa	5.76	335	61100126600_(A01)_A01.fsa	29.6001	15293	71100127700_(A01)_A01.fsa	42.977	105	81100127700_(A01)_A01.fsa	73.3367	72	91000127700_(A01)_A01.fsa	61.2642	160	101100107700_(A01)_A01.fsa	75.3887	124	111210111010_(A01)_A01.fsa	85.8651	4772	20191210121010_(A01)_A01.fsa	64.3857	223	1312110021010_(A01)_A01.fsa	79.9052	1016
2019.01.25O_A01_A01.fsa	24.95	497	21100136804_(A01)_A01.fsa	17.73	18728	31100156924_(3A01)_A01.fsa		2463	41100158274_(4A01)_A01.fsa	66.09	74	51100165544(A01)A01.fsa	7.36	349	61100126600_(A01)_A01.fsa	40.7107	18728	71100127700_(A01)_A01.fsa	46.1331	99	81100127700_(A01)_A01.fsa	76.8503	54	91000127700_(A01)_A01.fsa	63.8716	117	101100107700_(A01)_A01.fsa	92.9319	1161	111210111010_(A01)_A01.fsa	86.8703	489	20191210121010_(A01)_A01.fsa	72.1015	736	1312110021010_(A01)_A01.fsa	85.5507	50
2019.01.25O_A01_A01.fsa	27.02	4434	21100136804_(A01)_A01.fsa	18.98	2218	31100156924_(3A01)_A01.fsa		517	41100158274_(4A01)_A01.fsa	71.22	1663	51100165544(A01)A01.fsa	12.01	161	61100126600_(A01)_A01.fsa	47.7748	2218	71100127700_(A01)_A01.fsa	49.6509	116	81100127700_(A01)_A01.fsa	82.3931	1333	91000127700_(A01)_A01.fsa	66.7168	79	101100107700_(A01)_A01.fsa	96.1824	76	111210111010_(A01)_A01.fsa	87.2231	58	20191210121010_(A01)_A01.fsa	75.9923	397	1312110021010_(A01)_A01.fsa	91.5637	181
2019.01.25O_A01_A01.fsa	29.34	603	21100136804_(A01)_A01.fsa	22.42	2218	31100156924_(3A01)_A01.fsa		570	41100158274_(4A01)_A01.fsa	74.05	338	51100165544(A01)A01.fsa	14.65	256	61100126600_(A01)_A01.fsa	50.5919	2218	71100127700_(A01)_A01.fsa	69.8683	535	81100127700_(A01)_A01.fsa	90.3192	82	91000127700_(A01)_A01.fsa	77.0962	57	101100107700_(A01)_A01.fsa	105.808	972	111210111010_(A01)_A01.fsa	88.1409	603	20191210121010_(A01)_A01.fsa	81.014	279	1312110021010_(A01)_A01.fsa	119.851	77
2019.01.25O_A01_A01.fsa	30.21	204	21100136804_(A01)_A01.fsa	23.75	1110	31100156924_(3A01)_A01.fsa	2.26	1441	41100158274_(4A01)_A01.fsa	78.24	2052	51100165544(A01)A01.fsa	19.1	509	61100126600_(A01)_A01.fsa	64.4908	1110	71100127700_(A01)_A01.fsa	72.3087	98	81100127700_(A01)_A01.fsa	92.9758	170	91000127700_(A01)_A01.fsa	79.0763	51	101100107700_(A01)_A01.fsa	105.875	50	111210111010_(A01)_A01.fsa	88.1861	453	20191210121010_(A01)_A01.fsa	84.2947	88	1312110021010_(A01)_A01.fsa	121.045	207
2019.01.25O_A01_A01.fsa	31.09	190	21100136804_(A01)_A01.fsa	27.42	8721	31100156924_(3A01)_A01.fsa	4.82	1871	41100158274_(4A01)_A01.fsa	91.58	484	51100165544(A01)A01.fsa	21.15	360	61100126600_(A01)_A01.fsa	71.56	8721	71100127700_(A01)_A01.fsa	74.6351	793	81100127700_(A01)_A01.fsa	95.5858	179	91000127700_(A01)_A01.fsa	89.523	502	101100107700_(A01)_A01.fsa	119.827	584	111210111010_(A01)_A01.fsa	110.73	191	20191210121010_(A01)_A01.fsa	88.99	98	1312110021010_(A01)_A01.fsa	139.61	83
2019.01.25O_A01_A01.fsa	33.32	467	21100136804_(A01)_A01.fsa	29.06	403	31100156924_(3A01)_A01.fsa	6.79	629	41100158274_(4A01)_A01.fsa	94.7	154	51100165544(A01)A01.fsa	23.08	344	61100126600_(A01)_A01.fsa	71.9012	403	71100127700_(A01)_A01.fsa	78.2073	129	81100127700_(A01)_A01.fsa	95.6587	54	91000127700_(A01)_A01.fsa	95.254	465	101100107700_(A01)_A01.fsa	122.873	417	111210111010_(A01)_A01.fsa	121.122	80	20191210121010_(A01)_A01.fsa	93.5185	57	1312110021010_(A01)_A01.fsa	143.021	68
2019.01.25O_A01_A01.fsa	34.68	59	21100136804_(A01)_A01.fsa	30.55	2331	31100156924_(3A01)_A01.fsa	10.07	1239	41100158274_(4A01)_A01.fsa	97.84	521	51100165544(A01)A01.fsa	25.56	368	61100126600_(A01)_A01.fsa	76.6054	2331	71100127700_(A01)_A01.fsa	78.7436	55	81100127700_(A01)_A01.fsa	95.6845	58	91000127700_(A01)_A01.fsa	96.3731	253	101100107700_(A01)_A01.fsa	122.963	102	111210111010_(A01)_A01.fsa	122.42	202	20191210121010_(A01)_A01.fsa	96.0107	135	1312110021010_(A01)_A01.fsa	143.542	80
2019.01.25O_A01_A01.fsa	35.84	817	21100136804_(A01)_A01.fsa	31.88	891	31100156924_(3A01)_A01.fsa	12.19	128	41100158274_(4A01)_A01.fsa	100	714	51100165544(A01)A01.fsa	28.61	75	61100126600_(A01)_A01.fsa	78.8604	891	71100127700_(A01)_A01.fsa	88.3179	59	81100127700_(A01)_A01.fsa	109.915	2423	91000127700_(A01)_A01.fsa	102.52	124	101100107700_(A01)_A01.fsa	123.237	3594	111210111010_(A01)_A01.fsa	124.521	96	20191210121010_(A01)_A01.fsa	96.393	202	1312110021010_(A01)_A01.fsa	144.032	198
2019.01.25O_A01_A01.fsa	37.08	426	21100136804_(A01)_A01.fsa	32.73	204	31100156924_(3A01)_A01.fsa	14.31	86	41100158274_(4A01)_A01.fsa	103.43	710	51100165544(A01)A01.fsa	31.63	1032	61100126600_(A01)_A01.fsa	86.0668	204	71100127700_(A01)_A01.fsa	89.2095	1346	81100127700_(A01)_A01.fsa	126.033	319	91000127700_(A01)_A01.fsa	104.245	100	101100107700_(A01)_A01.fsa	123.693	59	111210111010_(A01)_A01.fsa	126.495	171	20191210121010_(A01)_A01.fsa	109.961	301	1312110021010_(A01)_A01.fsa	149.208	73
2019.01.25O_A01_A01.fsa	39.5	1265	21100136804_(A01)_A01.fsa	33.36	131	31100156924_(3A01)_A01.fsa	16.64	646	41100158274_(4A01)_A01.fsa	106.24	79	51100165544(A01)A01.fsa	35.11	212	61100126600_(A01)_A01.fsa	87.8996	131	71100127700_(A01)_A01.fsa	94.4184	23710	81100127700_(A01)_A01.fsa	130.526	69	91000127700_(A01)_A01.fsa	105.292	73	101100107700_(A01)_A01.fsa	124.245	155	111210111010_(A01)_A01.fsa	135.84	55	20191210121010_(A01)_A01.fsa	115.098	109	1312110021010_(A01)_A01.fsa	156.554	360
2019.01.25O_A01_A01.fsa	41.71	95	21100136804_(A01)_A01.fsa	34.53	859	31100156924_(3A01)_A01.fsa	19.71	444	41100158274_(4A01)_A01.fsa	109.86	685	51100165544(A01)A01.fsa	36.72	483	61100126600_(A01)_A01.fsa	89.0745	859	71100127700_(A01)_A01.fsa	100.122	75	81100127700_(A01)_A01.fsa	137.175	542	91000127700_(A01)_A01.fsa	111.919	3656	101100107700_(A01)_A01.fsa	132.234	1454	111210111010_(A01)_A01.fsa	139.69	1600	20191210121010_(A01)_A01.fsa	120.888	60	1312110021010_(A01)_A01.fsa	164.746	82
2019.01.25O_A01_A01.fsa	42.43	530	21100136804_(A01)_A01.fsa	35.3	342	31100156924_(3A01)_A01.fsa	21.39	130	41100158274_(4A01)_A01.fsa	112.84	188	51100165544(A01)A01.fsa	39.9	70	61100126600_(A01)_A01.fsa	92.3846	342	71100127700_(A01)_A01.fsa	107.911	356	81100127700_(A01)_A01.fsa	137.971	131	91000127700_(A01)_A01.fsa	117.809	53	101100107700_(A01)_A01.fsa	132.442	396	111210111010_(A01)_A01.fsa	146.435	146	20191210121010_(A01)_A01.fsa	127.861	1362	1312110021010_(A01)_A01.fsa	170.084	709
2019.01.25O_A01_A01.fsa	44.51	352	21100136804_(A01)_A01.fsa	35.97	1071	31100156924_(3A01)_A01.fsa	24.62	686	41100158274_(4A01)_A01.fsa	115.22	54	51100165544(A01)A01.fsa	42	108	61100126600_(A01)_A01.fsa	94.3195	1071	71100127700_(A01)_A01.fsa	116.47	85	81100127700_(A01)_A01.fsa	139.869	3211	91000127700_(A01)_A01.fsa	139.534	65	101100107700_(A01)_A01.fsa	135.287	55	111210111010_(A01)_A01.fsa	152.462	101	20191210121010_(A01)_A01.fsa	133.612	536	1312110021010_(A01)_A01.fsa	178.19	1356
2019.01.25O_A01_A01.fsa	46.38	154	21100136804_(A01)_A01.fsa	37.32	1418	31100156924_(3A01)_A01.fsa	25.86	1063	41100158274_(4A01)_A01.fsa	117.07	509	51100165544(A01)A01.fsa	42.79	64	61100126600_(A01)_A01.fsa	96.1241	1418	71100127700_(A01)_A01.fsa	122.05	107	81100127700_(A01)_A01.fsa	157.264	2540	91000127700_(A01)_A01.fsa	141.526	67	101100107700_(A01)_A01.fsa	136.112	120	111210111010_(A01)_A01.fsa	154.839	77	20191210121010_(A01)_A01.fsa	135.197	65	1312110021010_(A01)_A01.fsa	190.9	232
2019.01.25O_A01_A01.fsa	53.15	2481	21100136804_(A01)_A01.fsa	38.3	58	31100156924_(3A01)_A01.fsa	28.76	131	41100158274_(4A01)_A01.fsa	119.89	25450	51100165544(A01)A01.fsa	46.48	272	61100126600_(A01)_A01.fsa	102.965	58	71100127700_(A01)_A01.fsa	122.611	790	81100127700_(A01)_A01.fsa	158.201	50	91000127700_(A01)_A01.fsa	141.612	696	101100107700_(A01)_A01.fsa	136.649	85	111210111010_(A01)_A01.fsa	160.425	160	20191210121010_(A01)_A01.fsa	140.661	761	1312110021010_(A01)_A01.fsa	193.944	729
2019.01.25O_A01_A01.fsa	57.56	56	21100136804_(A01)_A01.fsa	38.99	184	31100156924_(3A01)_A01.fsa	31.26	1058	41100158274_(4A01)_A01.fsa	123.4	517	51100165544(A01)A01.fsa	48.23	111	61100126600_(A01)_A01.fsa	103.318	184	71100127700_(A01)_A01.fsa	134.239	1175	81100127700_(A01)_A01.fsa	162.199	1863	91000127700_(A01)_A01.fsa	144.154	173	101100107700_(A01)_A01.fsa	137.964	248	111210111010_(A01)_A01.fsa	168.612	135	20191210121010_(A01)_A01.fsa	140.893	51	1312110021010_(A01)_A01.fsa	210.203	53
2019.01.25O_A01_A01.fsa	62.31	61	21100136804_(A01)_A01.fsa	40.21	1934	31100156924_(3A01)_A01.fsa	36.14	242	41100158274_(4A01)_A01.fsa	127.09	212	51100165544(A01)A01.fsa	49.3	149	61100126600_(A01)_A01.fsa	103.323	1934	71100127700_(A01)_A01.fsa	135.858	1844	81100127700_(A01)_A01.fsa	162.804	83	91000127700_(A01)_A01.fsa	148.584	148	101100107700_(A01)_A01.fsa	138.335	5035	111210111010_(A01)_A01.fsa	194.772	393	20191210121010_(A01)_A01.fsa	153.851	315	1312110021010_(A01)_A01.fsa	210.571	210
2019.01.25O_A01_A01.fsa	68.85	50	21100136804_(A01)_A01.fsa	41.84	2795	31100156924_(3A01)_A01.fsa	37.06	132	41100158274_(4A01)_A01.fsa	128.4	417	51100165544(A01)A01.fsa	53.6	84	61100126600_(A01)_A01.fsa	105.175	2795	71100127700_(A01)_A01.fsa	138.882	215	81100127700_(A01)_A01.fsa	169.881	289	91000127700_(A01)_A01.fsa	151.567	147	101100107700_(A01)_A01.fsa	138.391	164	111210111010_(A01)_A01.fsa	195.611	182	20191210121010_(A01)_A01.fsa	158.603	264	1312110021010_(A01)_A01.fsa	213.067	179
2019.01.25O_A01_A01.fsa	70.04	54	21100136804_(A01)_A01.fsa	43.64	824	31100156924_(3A01)_A01.fsa	38.71	172	41100158274_(4A01)_A01.fsa	130.69	286	51100165544(A01)A01.fsa	55.75	68	61100126600_(A01)_A01.fsa	108.711	824	71100127700_(A01)_A01.fsa	140.44	60	81100127700_(A01)_A01.fsa	175.503	144	91000127700_(A01)_A01.fsa	151.636	142	101100107700_(A01)_A01.fsa	138.88	352	111210111010_(A01)_A01.fsa	196.22	156	20191210121010_(A01)_A01.fsa	168.077	65	1312110021010_(A01)_A01.fsa	216.597	54
2019.01.25O_A01_A01.fsa	71.96	13512	21100136804_(A01)_A01.fsa	46.18	182	31100156924_(3A01)_A01.fsa	39.74	82	41100158274_(4A01)_A01.fsa	147.88	51	51100165544(A01)A01.fsa	61.03	67	61100126600_(A01)_A01.fsa	110.814	182	71100127700_(A01)_A01.fsa	149.323	3399	81100127700_(A01)_A01.fsa	175.844	54	91000127700_(A01)_A01.fsa	157.553	643	101100107700_(A01)_A01.fsa	140.869	105	111210111010_(A01)_A01.fsa	200.661	70	20191210121010_(A01)_A01.fsa	168.533	167	1312110021010_(A01)_A01.fsa	227.327	15978
2019.01.25O_A01_A01.fsa	73.06	4392	21100136804_(A01)_A01.fsa	46.99	200	31100156924_(3A01)_A01.fsa	41.34	272	41100158274_(4A01)_A01.fsa	160.23	3289	51100165544(A01)A01.fsa	63.24	573	61100126600_(A01)_A01.fsa	110.888	200	71100127700_(A01)_A01.fsa	154.726	163	81100127700_(A01)_A01.fsa	178.854	62	91000127700_(A01)_A01.fsa	160.843	228	101100107700_(A01)_A01.fsa	141.479	2962	111210111010_(A01)_A01.fsa	201.865	59	20191210121010_(A01)_A01.fsa	168.963	80	1312110021010_(A01)_A01.fsa	236.265	56
2019.01.25O_A01_A01.fsa	75.46	462	21100136804_(A01)_A01.fsa	48.69	130	31100156924_(3A01)_A01.fsa	42.2	144	41100158274_(4A01)_A01.fsa	172.26	202	51100165544(A01)A01.fsa	73.84	187	61100126600_(A01)_A01.fsa	111.811	130	71100127700_(A01)_A01.fsa	156.053	1065	81100127700_(A01)_A01.fsa	179.602	59	91000127700_(A01)_A01.fsa	164.842	51	101100107700_(A01)_A01.fsa	158.252	83	111210111010_(A01)_A01.fsa	205.757	287	20191210121010_(A01)_A01.fsa	174.779	253	1312110021010_(A01)_A01.fsa	237.11	381
2019.01.25O_A01_A01.fsa	76.39	1796	21100136804_(A01)_A01.fsa	49.92	891	31100156924_(3A01)_A01.fsa	44.07	218	41100158274_(4A01)_A01.fsa	180.68	1042	51100165544(A01)A01.fsa	79.3	231	61100126600_(A01)_A01.fsa	112.653	891	71100127700_(A01)_A01.fsa	164.843	210	81100127700_(A01)_A01.fsa	185.039	597	91000127700_(A01)_A01.fsa	165.703	674	101100107700_(A01)_A01.fsa	167.398	640	111210111010_(A01)_A01.fsa	208.622	67	20191210121010_(A01)_A01.fsa	183.121	53	1312110021010_(A01)_A01.fsa	237.952	59
2019.01.25O_A01_A01.fsa	79.82	81	21100136804_(A01)_A01.fsa	50.77	1282	31100156924_(3A01)_A01.fsa	48.95	1728	41100158274_(4A01)_A01.fsa	183.39	61	51100165544(A01)A01.fsa	86.36	420	61100126600_(A01)_A01.fsa	114.716	1282	71100127700_(A01)_A01.fsa	168.959	1005	81100127700_(A01)_A01.fsa	185.844	1707	91000127700_(A01)_A01.fsa	174.346	72	101100107700_(A01)_A01.fsa	169.72	1395	111210111010_(A01)_A01.fsa	208.821	431	20191210121010_(A01)_A01.fsa	188.832	200	1312110021010_(A01)_A01.fsa	252.091	343
2019.01.25O_A01_A01.fsa	81.5	162	21100136804_(A01)_A01.fsa	51.63	3964	31100156924_(3A01)_A01.fsa	51.75	84	41100158274_(4A01)_A01.fsa	188.04	116	51100165544(A01)A01.fsa	91.01	169	61100126600_(A01)_A01.fsa	115.161	3964	71100127700_(A01)_A01.fsa	172.512	3456	81100127700_(A01)_A01.fsa	187.491	88	91000127700_(A01)_A01.fsa	175.841	408	101100107700_(A01)_A01.fsa	181.584	975	111210111010_(A01)_A01.fsa	221.498	87	20191210121010_(A01)_A01.fsa	191.035	1122	1312110021010_(A01)_A01.fsa	254.567	54
2019.01.25O_A01_A01.fsa	83.64	2155	21100136804_(A01)_A01.fsa	54.91	824	31100156924_(3A01)_A01.fsa	53.14	124	41100158274_(4A01)_A01.fsa	188.99	101	51100165544(A01)A01.fsa	95.03	71	61100126600_(A01)_A01.fsa	116.464	824	71100127700_(A01)_A01.fsa	174.823	2901	81100127700_(A01)_A01.fsa	189.326	58	91000127700_(A01)_A01.fsa	181.801	428	101100107700_(A01)_A01.fsa	184.466	247	111210111010_(A01)_A01.fsa	223.883	60	20191210121010_(A01)_A01.fsa	191.221	109	1312110021010_(A01)_A01.fsa	254.901	56
2019.01.25O_A01_A01.fsa	85.87	260	21100136804_(A01)_A01.fsa	56.65	214	31100156924_(3A01)_A01.fsa	57.15	426	41100158274_(4A01)_A01.fsa	195.43	58	51100165544(A01)A01.fsa	99.47	76	61100126600_(A01)_A01.fsa	120.905	214	71100127700_(A01)_A01.fsa	176.126	175	81100127700_(A01)_A01.fsa	189.44	1589	91000127700_(A01)_A01.fsa	182.469	77	101100107700_(A01)_A01.fsa	189.597	1023	111210111010_(A01)_A01.fsa	223.945	1223	20191210121010_(A01)_A01.fsa	192.336	166	1312110021010_(A01)_A01.fsa	262.778	10622
2019.01.25O_A01_A01.fsa	89.79	11654	21100136804_(A01)_A01.fsa	57.44	271	31100156924_(3A01)_A01.fsa	60.8	75	41100158274_(4A01)_A01.fsa	197.2	174	51100165544(A01)A01.fsa	102.58	117	61100126600_(A01)_A01.fsa	124.586	271	71100127700_(A01)_A01.fsa	177.755	206	81100127700_(A01)_A01.fsa	190.598	908	91000127700_(A01)_A01.fsa	183.114	1592	101100107700_(A01)_A01.fsa	191.657	128	111210111010_(A01)_A01.fsa	225.225	810	20191210121010_(A01)_A01.fsa	193.293	153	1312110021010_(A01)_A01.fsa	267.274	53
2019.01.25O_A01_A01.fsa	91.38	446	21100136804_(A01)_A01.fsa	58.58	62	31100156924_(3A01)_A01.fsa	63.03	77	41100158274_(4A01)_A01.fsa	202.36	93	51100165544(A01)A01.fsa	105.21	53	61100126600_(A01)_A01.fsa	124.875	62	71100127700_(A01)_A01.fsa	178.86	17532	81100127700_(A01)_A01.fsa	196.077	232	91000127700_(A01)_A01.fsa	183.853	72	101100107700_(A01)_A01.fsa	192.554	51	111210111010_(A01)_A01.fsa	236.257	268	20191210121010_(A01)_A01.fsa	194.9	84	1312110021010_(A01)_A01.fsa	268.759	137
2019.01.25O_A01_A01.fsa	92.31	2447	21100136804_(A01)_A01.fsa	59.46	172	31100156924_(3A01)_A01.fsa	67.55	59	41100158274_(4A01)_A01.fsa	212.87	2159	51100165544(A01)A01.fsa	114.84	121	61100126600_(A01)_A01.fsa	126.929	172	71100127700_(A01)_A01.fsa	181.509	3641	81100127700_(A01)_A01.fsa	205.784	98	91000127700_(A01)_A01.fsa	191.485	137	101100107700_(A01)_A01.fsa	196.382	121	111210111010_(A01)_A01.fsa	242.748	95	20191210121010_(A01)_A01.fsa	195.483	63	1312110021010_(A01)_A01.fsa	271.501	225
2019.01.25O_A01_A01.fsa	96.34	230	21100136804_(A01)_A01.fsa	60.26	59	31100156924_(3A01)_A01.fsa	76.36	273	41100158274_(4A01)_A01.fsa	216.16	1307	51100165544(A01)A01.fsa	116.78	52	61100126600_(A01)_A01.fsa	138.291	59	71100127700_(A01)_A01.fsa	183.955	136	81100127700_(A01)_A01.fsa	207.25	428	91000127700_(A01)_A01.fsa	195.045	69	101100107700_(A01)_A01.fsa	207.323	64	111210111010_(A01)_A01.fsa	247.275	62	20191210121010_(A01)_A01.fsa	195.555	81	1312110021010_(A01)_A01.fsa	273.373	248
2019.01.25O_A01_A01.fsa	98.22	50	21100136804_(A01)_A01.fsa	62.21	1519	31100156924_(3A01)_A01.fsa	79.53	315	41100158274_(4A01)_A01.fsa	218.06	231	51100165544(A01)A01.fsa	119.56	190	61100126600_(A01)_A01.fsa	142.351	1519	71100127700_(A01)_A01.fsa	184.377	330	81100127700_(A01)_A01.fsa	214.682	58	91000127700_(A01)_A01.fsa	201.381	219	101100107700_(A01)_A01.fsa	215.06	106	111210111010_(A01)_A01.fsa	260.861	149	20191210121010_(A01)_A01.fsa	198.145	106	1312110021010_(A01)_A01.fsa	274.708	97
2019.01.25O_A01_A01.fsa	100.26	1177	21100136804_(A01)_A01.fsa	64.99	290	31100156924_(3A01)_A01.fsa	86.66	5984	41100158274_(4A01)_A01.fsa	219.14	76	51100165544(A01)A01.fsa	120.92	84	61100126600_(A01)_A01.fsa	143.481	290	71100127700_(A01)_A01.fsa	195.43	773	81100127700_(A01)_A01.fsa	218.535	835	91000127700_(A01)_A01.fsa	212.844	131	101100107700_(A01)_A01.fsa	218.174	97	111210111010_(A01)_A01.fsa	262.725	103	20191210121010_(A01)_A01.fsa	207.384	221	1312110021010_(A01)_A01.fsa	287.639	74
2019.01.25O_A01_A01.fsa	101.23	2202	21100136804_(A01)_A01.fsa	66.8	204	31100156924_(3A01)_A01.fsa	92.04	65	41100158274_(4A01)_A01.fsa	220.53	113	51100165544(A01)A01.fsa	121.66	785	61100126600_(A01)_A01.fsa	147.04	204	71100127700_(A01)_A01.fsa	201.13	151	81100127700_(A01)_A01.fsa	224.53	68	91000127700_(A01)_A01.fsa	214.156	928	101100107700_(A01)_A01.fsa	227.933	90	111210111010_(A01)_A01.fsa	264.228	62	20191210121010_(A01)_A01.fsa	208.731	214	1312110021010_(A01)_A01.fsa	289.33	178
2019.01.25O_A01_A01.fsa	103.42	224	21100136804_(A01)_A01.fsa	69.9	67	31100156924_(3A01)_A01.fsa	96.29	56	41100158274_(4A01)_A01.fsa	223.4	52	51100165544(A01)A01.fsa	123.85	942	61100126600_(A01)_A01.fsa	148.05	67	71100127700_(A01)_A01.fsa	204.811	235	81100127700_(A01)_A01.fsa	231.59	463	91000127700_(A01)_A01.fsa	216.232	305	101100107700_(A01)_A01.fsa	242.678	87	111210111010_(A01)_A01.fsa	271.742	1586	20191210121010_(A01)_A01.fsa	210.18	86	1312110021010_(A01)_A01.fsa	305.342	96
2019.01.25O_A01_A01.fsa	104.3	1588	21100136804_(A01)_A01.fsa	71.1	75	31100156924_(3A01)_A01.fsa	103.32	78	41100158274_(4A01)_A01.fsa	226.14	51	51100165544(A01)A01.fsa	131.07	983	61100126600_(A01)_A01.fsa	150.562	75	71100127700_(A01)_A01.fsa	205.785	2362	81100127700_(A01)_A01.fsa	235.994	76	91000127700_(A01)_A01.fsa	222.424	654	101100107700_(A01)_A01.fsa	248.49	86	111210111010_(A01)_A01.fsa	276.241	651	20191210121010_(A01)_A01.fsa	213.322	149	1312110021010_(A01)_A01.fsa	306.508	4656
2019.01.25O_A01_A01.fsa	107.31	10847	21100136804_(A01)_A01.fsa	72.86	720	31100156924_(3A01)_A01.fsa	104.23	1513	41100158274_(4A01)_A01.fsa	230.2	75	51100165544(A01)A01.fsa	131.64	1031	61100126600_(A01)_A01.fsa	155.652	720	71100127700_(A01)_A01.fsa	212.4	181	81100127700_(A01)_A01.fsa	237.043	96	91000127700_(A01)_A01.fsa	223.36	2183	101100107700_(A01)_A01.fsa	249.641	264	111210111010_(A01)_A01.fsa	276.347	522	20191210121010_(A01)_A01.fsa	245.677	55	1312110021010_(A01)_A01.fsa	306.631	619
2019.01.25O_A01_A01.fsa	108.29	8349	21100136804_(A01)_A01.fsa	74.35	126	31100156924_(3A01)_A01.fsa	105.81	303	41100158274_(4A01)_A01.fsa	233.15	90	51100165544(A01)A01.fsa	133.11	90	61100126600_(A01)_A01.fsa	169.158	126	71100127700_(A01)_A01.fsa	212.624	74	81100127700_(A01)_A01.fsa	238.78	1792	91000127700_(A01)_A01.fsa	224.161	69	101100107700_(A01)_A01.fsa	263.326	431	111210111010_(A01)_A01.fsa	276.543	5803	20191210121010_(A01)_A01.fsa	270.61	796	1312110021010_(A01)_A01.fsa	309.236	615
2019.01.25O_A01_A01.fsa	109.53	174	21100136804_(A01)_A01.fsa	75.27	214	31100156924_(3A01)_A01.fsa	111.98	106	41100158274_(4A01)_A01.fsa	234.1	62	51100165544(A01)A01.fsa	135.93	111	61100126600_(A01)_A01.fsa	173.015	214	71100127700_(A01)_A01.fsa	216.832	771	81100127700_(A01)_A01.fsa	244.718	161	91000127700_(A01)_A01.fsa	237.188	160	101100107700_(A01)_A01.fsa	268.237	185	111210111010_(A01)_A01.fsa	278.461	1386	20191210121010_(A01)_A01.fsa	271.597	62	1312110021010_(A01)_A01.fsa	312.367	67
2019.01.25O_A01_A01.fsa	114.54	254	21100136804_(A01)_A01.fsa	76.01	148	31100156924_(3A01)_A01.fsa	113.42	177	41100158274_(4A01)_A01.fsa	241.16	118	51100165544(A01)A01.fsa	137.75	131	61100126600_(A01)_A01.fsa	178.441	148	71100127700_(A01)_A01.fsa	217.266	1327	81100127700_(A01)_A01.fsa	247.473	134	91000127700_(A01)_A01.fsa	237.566	173	101100107700_(A01)_A01.fsa	276.987	64	111210111010_(A01)_A01.fsa	279.297	73	20191210121010_(A01)_A01.fsa	275.89	461	1312110021010_(A01)_A01.fsa	315.176	183
2019.01.25O_A01_A01.fsa	119.05	356	21100136804_(A01)_A01.fsa	77.1	258	31100156924_(3A01)_A01.fsa	116.58	166	41100158274_(4A01)_A01.fsa	241.86	53	51100165544(A01)A01.fsa	144	50	61100126600_(A01)_A01.fsa	181.183	258	71100127700_(A01)_A01.fsa	220.796	2916	81100127700_(A01)_A01.fsa	247.778	112	91000127700_(A01)_A01.fsa	238.06	51	101100107700_(A01)_A01.fsa	281.024	165	111210111010_(A01)_A01.fsa	281.964	87	20191210121010_(A01)_A01.fsa	281.525	72	1312110021010_(A01)_A01.fsa	317.232	107
2019.01.25O_A01_A01.fsa	123.69	52	21100136804_(A01)_A01.fsa	79.48	57	31100156924_(3A01)_A01.fsa	117.74	357	41100158274_(4A01)_A01.fsa	245.08	168	51100165544(A01)A01.fsa	145.08	62	61100126600_(A01)_A01.fsa	181.33	57	71100127700_(A01)_A01.fsa	222.064	26275	81100127700_(A01)_A01.fsa	249.034	51	91000127700_(A01)_A01.fsa	247.985	56	101100107700_(A01)_A01.fsa	285.581	82	111210111010_(A01)_A01.fsa	286.54	99	20191210121010_(A01)_A01.fsa	283.922	74	1312110021010_(A01)_A01.fsa	339.276	835
2019.01.25O_A01_A01.fsa	124.51	101	21100136804_(A01)_A01.fsa	80.21	117	31100156924_(3A01)_A01.fsa	118.63	7736	41100158274_(4A01)_A01.fsa	251.19	72	51100165544(A01)A01.fsa	146.56	64	61100126600_(A01)_A01.fsa	184.279	117	71100127700_(A01)_A01.fsa	227.095	70	81100127700_(A01)_A01.fsa	251.003	86	91000127700_(A01)_A01.fsa	249.186	240	101100107700_(A01)_A01.fsa	287.686	68	111210111010_(A01)_A01.fsa	288.898	156	20191210121010_(A01)_A01.fsa	286.898	2831	1312110021010_(A01)_A01.fsa	366.069	144
2019.01.25O_A01_A01.fsa	126.44	137	21100136804_(A01)_A01.fsa	81.12	127	31100156924_(3A01)_A01.fsa	122.77	106	41100158274_(4A01)_A01.fsa	258.49	131	51100165544(A01)A01.fsa	151.55	129	61100126600_(A01)_A01.fsa	186.212	127	71100127700_(A01)_A01.fsa	228.206	177	81100127700_(A01)_A01.fsa	256.688	153	91000127700_(A01)_A01.fsa	261.663	359	101100107700_(A01)_A01.fsa	292.89	186	111210111010_(A01)_A01.fsa	295.251	107	20191210121010_(A01)_A01.fsa	290.762	320	1312110021010_(A01)_A01.fsa	371.863	68
2019.01.25O_A01_A01.fsa	127.36	775	21100136804_(A01)_A01.fsa	81.86	70	31100156924_(3A01)_A01.fsa	128.65	866	41100158274_(4A01)_A01.fsa	267.89	957	51100165544(A01)A01.fsa	154.72	197	61100126600_(A01)_A01.fsa	192.568	70	71100127700_(A01)_A01.fsa	231.32	144	81100127700_(A01)_A01.fsa	268.848	954	91000127700_(A01)_A01.fsa	263.007	1022	101100107700_(A01)_A01.fsa	299.789	96	111210111010_(A01)_A01.fsa	307.595	374	20191210121010_(A01)_A01.fsa	292.188	274	1312110021010_(A01)_A01.fsa	410.071	148
2019.01.25O_A01_A01.fsa	128.37	87	21100136804_(A01)_A01.fsa	84.14	601	31100156924_(3A01)_A01.fsa	129.92	5308	41100158274_(4A01)_A01.fsa	283.45	177	51100165544(A01)A01.fsa	158.44	1502	61100126600_(A01)_A01.fsa	196.053	601	71100127700_(A01)_A01.fsa	250.317	69	81100127700_(A01)_A01.fsa	273.259	89	91000127700_(A01)_A01.fsa	263.932	674	101100107700_(A01)_A01.fsa	303.238	1033	111210111010_(A01)_A01.fsa	315.861	740	20191210121010_(A01)_A01.fsa	317.746	256	1312110021010_(A01)_A01.fsa	415.473	278
2019.01.25O_A01_A01.fsa	129.29	175	21100136804_(A01)_A01.fsa	85.87	2501	31100156924_(3A01)_A01.fsa	130.89	83	41100158274_(4A01)_A01.fsa	297.19	139	51100165544(A01)A01.fsa	161.3	278	61100126600_(A01)_A01.fsa	197.207	2501	71100127700_(A01)_A01.fsa	256.762	133	81100127700_(A01)_A01.fsa	277.604	388	91000127700_(A01)_A01.fsa	269.836	143	101100107700_(A01)_A01.fsa	310.725	52	111210111010_(A01)_A01.fsa	322.121	967	20191210121010_(A01)_A01.fsa	321.056	61	1312110021010_(A01)_A01.fsa	426.435	987
2019.01.25O_A01_A01.fsa	130.31	336	21100136804_(A01)_A01.fsa	86.88	206	31100156924_(3A01)_A01.fsa	132.07	1456	41100158274_(4A01)_A01.fsa	316.92	145	51100165544(A01)A01.fsa	163.42	75	61100126600_(A01)_A01.fsa	203.748	206	71100127700_(A01)_A01.fsa	258.278	828	81100127700_(A01)_A01.fsa	277.703	352	91000127700_(A01)_A01.fsa	274.371	111	101100107700_(A01)_A01.fsa	314.688	70	111210111010_(A01)_A01.fsa	329.379	68	20191210121010_(A01)_A01.fsa	323.192	2816	1312110021010_(A01)_A01.fsa	430.053	111
2019.01.25O_A01_A01.fsa	131.24	66	21100136804_(A01)_A01.fsa	88.15	104	31100156924_(3A01)_A01.fsa	136.67	54	41100158274_(4A01)_A01.fsa	317.28	334	51100165544(A01)A01.fsa	166.53	96	61100126600_(A01)_A01.fsa	210.019	104	71100127700_(A01)_A01.fsa	258.51	421	81100127700_(A01)_A01.fsa	279.236	62	91000127700_(A01)_A01.fsa	279.115	276	101100107700_(A01)_A01.fsa	315.476	2112	111210111010_(A01)_A01.fsa	339.898	208	20191210121010_(A01)_A01.fsa	331.167	138	1312110021010_(A01)_A01.fsa	433.163	82
2019.01.25O_A01_A01.fsa	132.17	311	21100136804_(A01)_A01.fsa	89.61	844	31100156924_(3A01)_A01.fsa	138.64	53	41100158274_(4A01)_A01.fsa	318.13	605	51100165544(A01)A01.fsa	171.75	93	61100126600_(A01)_A01.fsa	210.2	844	71100127700_(A01)_A01.fsa	259.396	262	81100127700_(A01)_A01.fsa	283.047	57	91000127700_(A01)_A01.fsa	282.921	407	101100107700_(A01)_A01.fsa	323.277	253	111210111010_(A01)_A01.fsa	341.144	86	20191210121010_(A01)_A01.fsa	340.449	681	1312110021010_(A01)_A01.fsa	436.358	1188
2019.01.25O_A01_A01.fsa	134.31	224	21100136804_(A01)_A01.fsa	90.71	264	31100156924_(3A01)_A01.fsa	139.34	180	41100158274_(4A01)_A01.fsa	321.12	89	51100165544(A01)A01.fsa	172.35	111	61100126600_(A01)_A01.fsa	222.774	264	71100127700_(A01)_A01.fsa	261.524	51	81100127700_(A01)_A01.fsa	287.514	53	91000127700_(A01)_A01.fsa	283.145	63	101100107700_(A01)_A01.fsa	334.758	176	111210111010_(A01)_A01.fsa	342.002	143	20191210121010_(A01)_A01.fsa	340.667	141	1312110021010_(A01)_A01.fsa	436.438	50
2019.01.25O_A01_A01.fsa	136.18	100	21100136804_(A01)_A01.fsa	91.71	1044	31100156924_(3A01)_A01.fsa	140.89	79	41100158274_(4A01)_A01.fsa	340	75	51100165544(A01)A01.fsa	178.33	2126	61100126600_(A01)_A01.fsa	225.667	1044	71100127700_(A01)_A01.fsa	264.002	516	81100127700_(A01)_A01.fsa	288.93	65	91000127700_(A01)_A01.fsa	283.286	99	101100107700_(A01)_A01.fsa	335.069	57	111210111010_(A01)_A01.fsa	342.23	64	20191210121010_(A01)_A01.fsa	341.511	135	1312110021010_(A01)_A01.fsa	438.922	533
2019.01.25O_A01_A01.fsa	138.72	1967	21100136804_(A01)_A01.fsa	92.71	4822	31100156924_(3A01)_A01.fsa	142.13	629	41100158274_(4A01)_A01.fsa	356.07	87	51100165544(A01)A01.fsa	185.46	63	61100126600_(A01)_A01.fsa	226.686	4822	71100127700_(A01)_A01.fsa	265.343	87	81100127700_(A01)_A01.fsa	292.947	861	91000127700_(A01)_A01.fsa	284.285	173	101100107700_(A01)_A01.fsa	343.315	80	111210111010_(A01)_A01.fsa	343.919	319	20191210121010_(A01)_A01.fsa	348.123	611	1312110021010_(A01)_A01.fsa	445.273	69
2019.01.25O_A01_A01.fsa	144.95	72	21100136804_(A01)_A01.fsa	95.81	424	31100156924_(3A01)_A01.fsa	142.93	8986	41100158274_(4A01)_A01.fsa	364.7	149	51100165544(A01)A01.fsa	186.44	2233	61100126600_(A01)_A01.fsa	228.74	424	71100127700_(A01)_A01.fsa	267.201	222	81100127700_(A01)_A01.fsa	295.377	75	91000127700_(A01)_A01.fsa	284.626	8555	101100107700_(A01)_A01.fsa	347.854	70	111210111010_(A01)_A01.fsa	348.449	78	20191210121010_(A01)_A01.fsa	351.54	74	1312110021010_(A01)_A01.fsa	449.518	73
2019.01.25O_A01_A01.fsa	146.06	484	21100136804_(A01)_A01.fsa	96.63	152	31100156924_(3A01)_A01.fsa	144.85	101	41100158274_(4A01)_A01.fsa	378.31	191	51100165544(A01)A01.fsa	191.41	58	61100126600_(A01)_A01.fsa	261.65	152	71100127700_(A01)_A01.fsa	268.706	269	81100127700_(A01)_A01.fsa	295.394	518	91000127700_(A01)_A01.fsa	292.621	669	101100107700_(A01)_A01.fsa	348.294	102	111210111010_(A01)_A01.fsa	349.305	404	20191210121010_(A01)_A01.fsa	352.567	101	1312110021010_(A01)_A01.fsa	467.139	241
2019.01.25O_A01_A01.fsa	152.81	563	21100136804_(A01)_A01.fsa	97.72	91	31100156924_(3A01)_A01.fsa	149.29	50	41100158274_(4A01)_A01.fsa	381.28	101	51100165544(A01)A01.fsa	192.3	4122	61100126600_(A01)_A01.fsa	265.309	91	71100127700_(A01)_A01.fsa	269.578	54	81100127700_(A01)_A01.fsa	297.086	628	91000127700_(A01)_A01.fsa	294.806	135	101100107700_(A01)_A01.fsa	365.9	171	111210111010_(A01)_A01.fsa	349.901	61	20191210121010_(A01)_A01.fsa	352.642	155	1312110021010_(A01)_A01.fsa	467.989	62
2019.01.25O_A01_A01.fsa	156.21	89	21100136804_(A01)_A01.fsa	98.63	433	31100156924_(3A01)_A01.fsa	150.62	89	41100158274_(4A01)_A01.fsa	421.16	242	51100165544(A01)A01.fsa	198.82	615	61100126600_(A01)_A01.fsa	267.622	433	71100127700_(A01)_A01.fsa	271.655	186	81100127700_(A01)_A01.fsa	309.989	232	91000127700_(A01)_A01.fsa	308.979	121	101100107700_(A01)_A01.fsa	370.146	218	111210111010_(A01)_A01.fsa	352.456	81	20191210121010_(A01)_A01.fsa	355.444	59	1312110021010_(A01)_A01.fsa	476.291	76
2019.01.25O_A01_A01.fsa	157.85	232	21100136804_(A01)_A01.fsa	101.11	927	31100156924_(3A01)_A01.fsa	151.56	58	41100158274_(4A01)_A01.fsa	423.19	225	51100165544(A01)A01.fsa	199.2	631	61100126600_(A01)_A01.fsa	267.694	927	71100127700_(A01)_A01.fsa	282.501	1293	81100127700_(A01)_A01.fsa	314.547	137	91000127700_(A01)_A01.fsa	312.076	69	101100107700_(A01)_A01.fsa	372.844	52	111210111010_(A01)_A01.fsa	353.147	108	20191210121010_(A01)_A01.fsa	357.424	51	1312110021010_(A01)_A01.fsa	478.389	1736
2019.01.25O_A01_A01.fsa	158.75	2185	21100136804_(A01)_A01.fsa	102.05	4455	31100156924_(3A01)_A01.fsa	155.65	118	41100165464_(4A02)_A02.fsa		56	51100165544(A01)A01.fsa	200.46	5598	61100126600_(A01)_A01.fsa	271.922	4455	71100127700_(A01)_A01.fsa	282.809	163	81100127700_(A01)_A01.fsa	319.966	3656	91000127700_(A01)_A01.fsa	317.211	98	101100107700_(A01)_A01.fsa	378.663	551	111210111010_(A01)_A01.fsa	361.958	68	20191210121010_(A01)_A01.fsa	363.443	5760	1312110021010_(A01)_A01.fsa	479.824	200
2019.01.25O_A01_A01.fsa	177.82	133	21100136804_(A01)_A01.fsa	103.08	251	31100156924_(3A01)_A01.fsa	160.44	120	41100165464_(4A02)_A02.fsa		52	51100165544(A01)A01.fsa	206.16	82	61100126600_(A01)_A01.fsa	275.517	251	71100127700_(A01)_A01.fsa	287.219	89	81100127700_(A01)_A01.fsa	324.466	293	91000127700_(A01)_A01.fsa	318.331	396	101100107700_(A01)_A01.fsa	382.859	7539	111210111010_(A01)_A01.fsa	379.652	161	20191210121010_(A01)_A01.fsa	363.922	81	1312110021010_(A01)_A01.fsa	482.799	262
2019.01.25O_A01_A01.fsa	178.8	1234	21100136804_(A01)_A01.fsa	104.87	32123	31100156924_(3A01)_A01.fsa	161.8	56	41100165464_(4A02)_A02.fsa		65	51100165544(A01)A01.fsa	207.13	5763	61100126600_(A01)_A01.fsa	279.732	32123	71100127700_(A01)_A01.fsa	294.01	117	81100127700_(A01)_A01.fsa	325.698	57	91000127700_(A01)_A01.fsa	324.31	74	101100107700_(A01)_A01.fsa	387.733	326	111210111010_(A01)_A01.fsa	381.333	183	20191210121010_(A01)_A01.fsa	365.121	57	1312110021010_(A01)_A01.fsa	488.016	838
2019.01.25O_A01_A01.fsa	181.21	54	21100136804_(A01)_A01.fsa	106.51	825	31100156924_(3A01)_A01.fsa	164.09	176	41100165464_(4A02)_A02.fsa		1232	51100165544(A01)A01.fsa	210.47	129	61100126600_(A01)_A01.fsa	282.049	825	71100127700_(A01)_A01.fsa	298.937	264	81100127700_(A01)_A01.fsa	328.634	6884	91000127700_(A01)_A01.fsa	326.412	64	101100107700_(A01)_A01.fsa	413.182	62	111210111010_(A01)_A01.fsa	386.599	140	20191210121010_(A01)_A01.fsa	365.406	279	1312110021010_(A01)_A01.fsa	492.125	315
2019.01.25O_A01_A01.fsa	182.19	355	21100136804_(A01)_A01.fsa	107.54	210	31100156924_(3A01)_A01.fsa	171.27	116	41100165464_(4A02)_A02.fsa		419	51100165544(A01)A01.fsa	214.22	135	61100126600_(A01)_A01.fsa	283.737	210	71100127700_(A01)_A01.fsa	302.045	70	81100127700_(A01)_A01.fsa	328.67	152	91000127700_(A01)_A01.fsa	329.706	909	101100107700_(A01)_A01.fsa	420.286	56	111210111010_(A01)_A01.fsa	400.854	691	20191210121010_(A01)_A01.fsa	366.929	1234	1312110021010_(A01)_A01.fsa	497.25	95
2019.01.25O_A01_A01.fsa	187.63	839	21100136804_(A01)_A01.fsa	108.66	2687	31100156924_(3A01)_A01.fsa	176.21	114	41100165464_(4A02)_A02.fsa		477	51100165544(A01)A01.fsa	218.29	152	61100126600_(A01)_A01.fsa	283.74	2687	71100127700_(A01)_A01.fsa	305.687	1287	81100127700_(A01)_A01.fsa	333.74	4047	91000127700_(A01)_A01.fsa	332.923	1540	101100107700_(A01)_A01.fsa	422.945	88	111210111010_(A01)_A01.fsa	402.437	106	20191210121010_(A01)_A01.fsa	371.67	63	1312110021010_(A01)_A01.fsa	499.318	341
2019.01.25O_A01_A01.fsa	196.45	137	21100136804_(A01)_A01.fsa	110.04	562	31100156924_(3A01)_A01.fsa	178.08	263	41100165464_(4A02)_A02.fsa		253	51100165544(A01)A01.fsa	224.88	805	61100126600_(A01)_A01.fsa	286.128	562	71100127700_(A01)_A01.fsa	312.578	286	81100127700_(A01)_A01.fsa	335.064	61	91000127700_(A01)_A01.fsa	334.209	141	101100107700_(A01)_A01.fsa	425.271	69	111210111010_(A01)_A01.fsa	402.835	373	20191210121010_(A01)_A01.fsa	378.1	115	1312110021010_(A01)_A01.fsa	501.077	954
2019.01.25O_A01_A01.fsa	197.33	95	21100136804_(A01)_A01.fsa	111.42	919	31100156924_(3A01)_A01.fsa	183.18	142	41100165464_(4A02)_A02.fsa		90	51100165544(A01)A01.fsa	225.88	996	61100126600_(A01)_A01.fsa	289.028	919	71100127700_(A01)_A01.fsa	326.188	53	81100127700_(A01)_A01.fsa	337.163	336	91000127700_(A01)_A01.fsa	336.945	139	101100107700_(A01)_A01.fsa	428.588	1136	111210111010_(A01)_A01.fsa	405.014	62	20191210121010_(A01)_A01.fsa	380.293	70	1312110021010_(A01)_A01.fsa	508.043	480
2019.01.25O_A01_A01.fsa	198.31	490	21100136804_(A01)_A01.fsa	113.25	1870	31100156924_(3A01)_A01.fsa	184.1	223	41100165464_(4A02)_A02.fsa		244	51100165544(A01)A01.fsa	228.32	1234	61100126600_(A01)_A01.fsa	294.049	1870	71100127700_(A01)_A01.fsa	326.894	321	81100127700_(A01)_A01.fsa	348.481	174	91000127700_(A01)_A01.fsa	338.847	210	101100107700_(A01)_A01.fsa	429.881	159	111210111010_(A01)_A01.fsa	411.58	72	20191210121010_(A01)_A01.fsa	381.939	222	1312110021010_(A01)_A01.fsa	510.709	78
2019.01.25O_A01_A01.fsa	202.33	122	21100136804_(A01)_A01.fsa	115.07	6495	31100156924_(3A01)_A01.fsa	186.05	283	41100165464_(4A02)_A02.fsa		873	51100165544(A01)A01.fsa	231.28	358	61100126600_(A01)_A01.fsa	296.495	6495	71100127700_(A01)_A01.fsa	327.254	17799	81100127700_(A01)_A01.fsa	348.944	95	91000127700_(A01)_A01.fsa	339.023	96	101100107700_(A01)_A01.fsa	429.965	437	111210111010_(A01)_A01.fsa	413.009	421	20191210121010_(A01)_A01.fsa	388.693	16764	1312110021010_(A01)_A01.fsa	511.795	1586
2019.01.25O_A01_A01.fsa	205.48	83	21100136804_(A01)_A01.fsa	117.08	290	31100156924_(3A01)_A01.fsa	187.66	168	41100165464_(4A02)_A02.fsa		349	51100165544(A01)A01.fsa	236.57	59	61100126600_(A01)_A01.fsa	307.433	290	71100127700_(A01)_A01.fsa	337.709	328	81100127700_(A01)_A01.fsa	349.51	76	91000127700_(A01)_A01.fsa	349.869	111	101100107700_(A01)_A01.fsa	430.12	71	111210111010_(A01)_A01.fsa	416.945	179	20191210121010_(A01)_A01.fsa	394.584	92	1312110021010_(A01)_A01.fsa	516.738	3096
2019.01.25O_A01_A01.fsa	207.52	73	21100136804_(A01)_A01.fsa	117.95	1240	31100156924_(3A01)_A01.fsa	188.93	476	41100165464_(4A02)_A02.fsa		5545	51100165544(A01)A01.fsa	237.74	190	61100126600_(A01)_A01.fsa	307.898	1240	71100127700_(A01)_A01.fsa	339.799	207	81100127700_(A01)_A01.fsa	350.744	1920	91000127700_(A01)_A01.fsa	353.072	451	101100107700_(A01)_A01.fsa	432.224	54	111210111010_(A01)_A01.fsa	422.175	86	20191210121010_(A01)_A01.fsa	409.641	286	1312110021010_(A01)_A01.fsa	519.765	156
2019.01.25O_A01_A01.fsa	209.65	51	21100136804_(A01)_A01.fsa	121.19	2959	31100156924_(3A01)_A01.fsa	189.71	86	41100165464_(4A02)_A02.fsa		6137	51100165544(A01)A01.fsa	241.2	569	61100126600_(A01)_A01.fsa	315.28	2959	71100127700_(A01)_A01.fsa	341.279	113	81100127700_(A01)_A01.fsa	373.682	69	91000127700_(A01)_A01.fsa	354.131	164	101100107700_(A01)_A01.fsa	436.978	53	111210111010_(A01)_A01.fsa	433.411	60	20191210121010_(A01)_A01.fsa	409.721	721	1312110021010_(A01)_A01.fsa	519.91	103
2019.01.25O_A01_A01.fsa	214.92	209	21100136804_(A01)_A01.fsa	122.6	243	31100156924_(3A01)_A01.fsa	190.71	4123	41100165464_(4A02)_A02.fsa	0.81	135	51100165544(A01)A01.fsa	242.53	175	61100126600_(A01)_A01.fsa	319.683	243	71100127700_(A01)_A01.fsa	343.259	492	81100127700_(A01)_A01.fsa	386.793	63	91000127700_(A01)_A01.fsa	356.825	401	101100107700_(A01)_A01.fsa	439.785	233	111210111010_(A01)_A01.fsa	447.616	138	20191210121010_(A01)_A01.fsa	410.883	12720	1312110021010_(A01)_A01.fsa	525.824	4818
2019.01.25O_A01_A01.fsa	218.97	287	21100136804_(A01)_A01.fsa	124.09	89	31100156924_(3A01)_A01.fsa	192.75	87	41100165464_(4A02)_A02.fsa	2.57	2008	51100165544(A01)A01.fsa	246.89	135	61100126600_(A01)_A01.fsa	324.754	89	71100127700_(A01)_A01.fsa	348.158	1203	81100127700_(A01)_A01.fsa	388.569	334	91000127700_(A01)_A01.fsa	363.526	317	101100107700_(A01)_A01.fsa	453.407	4863	111210111010_(A01)_A01.fsa	450.11	87	20191210121010_(A01)_A01.fsa	413.731	53	1312110021010_(A01)_A01.fsa	526.758	859
2019.01.25O_A01_A01.fsa	230.41	95	21100136804_(A01)_A01.fsa	125.07	3774	31100156924_(3A01)_A01.fsa	193.71	980	41100165464_(4A02)_A02.fsa	5.81	673	51100165544(A01)A01.fsa	247.97	652	61100126600_(A01)_A01.fsa	325.672	3774	71100127700_(A01)_A01.fsa	348.33	193	81100127700_(A01)_A01.fsa	396.582	51	91000127700_(A01)_A01.fsa	363.558	87	101100107700_(A01)_A01.fsa	468.874	52	111210111010_(A01)_A01.fsa	453.42	145	20191210121010_(A01)_A01.fsa	416.757	291	1312110021010_(A01)_A01.fsa	528.173	613
2019.01.25O_A01_A01.fsa	231.42	962	21100136804_(A01)_A01.fsa	127.1	1615	31100156924_(3A01)_A01.fsa	195.92	178	41100165464_(4A02)_A02.fsa	8.16	1985	51100165544(A01)A01.fsa	253.67	71	61100126600_(A01)_A01.fsa	327.927	1615	71100127700_(A01)_A01.fsa	348.928	2959	81100127700_(A01)_A01.fsa	398.079	119	91000127700_(A01)_A01.fsa	371.068	1076	101100107700_(A01)_A01.fsa	471.312	326	111210111010_(A01)_A01.fsa	456.022	56	20191210121010_(A01)_A01.fsa	420.424	124	1312110021010_(A01)_A01.fsa	530.458	73
2019.01.25O_A01_A01.fsa	236.15	389	21100136804_(A01)_A01.fsa	128.34	2804	31100156924_(3A01)_A01.fsa	196.92	3289	41100165464_(4A02)_A02.fsa	10.96	162	51100165544(A01)A01.fsa	257.25	74	61100126600_(A01)_A01.fsa	328.071	2804	71100127700_(A01)_A01.fsa	361.539	68	81100127700_(A01)_A01.fsa	402.687	250	91000127700_(A01)_A01.fsa	376.126	204	101100107700_(A01)_A01.fsa	478.097	471	111210111010_(A01)_A01.fsa	456.495	63	20191210121010_(A01)_A01.fsa	428.133	172	1312110021010_(A01)_A01.fsa	538.458	121
2019.01.25O_A01_A01.fsa	239.97	72	21100136804_(A01)_A01.fsa	129.23	3402	31100156924_(3A01)_A01.fsa	199.05	171	41100165464_(4A02)_A02.fsa	12.94	307	51100165544(A01)A01.fsa	258.48	68	61100126600_(A01)_A01.fsa	337.771	3402	71100127700_(A01)_A01.fsa	364.224	84	81100127700_(A01)_A01.fsa	407.265	82	91000127700_(A01)_A01.fsa	376.831	3343	101100107700_(A01)_A01.fsa	485.936	116	111210111010_(A01)_A01.fsa	465.483	98	20191210121010_(A01)_A01.fsa	436.277	1820	1312110021010_(A01)_A01.fsa	540.593	1782
2019.01.25O_A01_A01.fsa	244.04	337	21100136804_(A01)_A01.fsa	131.37	7847	31100156924_(3A01)_A01.fsa	199.96	2015	41100165464_(4A02)_A02.fsa	14.34	234	51100165544(A01)A01.fsa	262.47	113	61100126600_(A01)_A01.fsa	338.766	7847	71100127700_(A01)_A01.fsa	367.027	155	81100127700_(A01)_A01.fsa	413.002	72	91000127700_(A01)_A01.fsa	387.783	58	101100107700_(A01)_A01.fsa	487.94	980	111210111010_(A01)_A01.fsa	466.826	73	20191210121010_(A01)_A01.fsa	439.307	107	1312110021010_(A01)_A01.fsa	540.729	162
2019.01.25O_A01_A01.fsa	245.04	1422	21100136804_(A01)_A01.fsa	133.6	2986	31100156924_(3A01)_A01.fsa	201.8	1434	41100165464_(4A02)_A02.fsa	16.25	256	51100165544(A01)A01.fsa	264.74	113	61100126600_(A01)_A01.fsa	340.361	2986	71100127700_(A01)_A01.fsa	379.005	211	81100127700_(A01)_A01.fsa	415.605	1115	91000127700_(A01)_A01.fsa	389.58	457	101100107700_(A01)_A01.fsa	488.628	74	111210111010_(A01)_A01.fsa	469.12	62	20191210121010_(A01)_A01.fsa	445.233	101	1312110021010_(A01)_A01.fsa	548.505	221
2019.01.25O_A01_A01.fsa	248.65	63	21100136804_(A01)_A01.fsa	136.21	1421	31100156924_(3A01)_A01.fsa	206.46	58	41100165464_(4A02)_A02.fsa	20.17	415	51100165544(A01)A01.fsa	268.94	435	61100126600_(A01)_A01.fsa	344.143	1421	71100127700_(A01)_A01.fsa	380.247	257	81100127700_(A01)_A01.fsa	416.267	485	91000127700_(A01)_A01.fsa	390.623	175	101100107700_(A01)_A01.fsa	489.195	55	111210111010_(A01)_A01.fsa	490.694	271	20191210121010_(A01)_A01.fsa	452.755	77	1312110021010_(A01)_A01.fsa	551.478	98
2019.01.25O_A01_A01.fsa	255.18	261	21100136804_(A01)_A01.fsa	138.19	998	31100156924_(3A01)_A01.fsa	209.68	74	41100165464_(4A02)_A02.fsa	22.46	215	51100165544(A01)A01.fsa	270.13	567	61100126600_(A01)_A01.fsa	349.894	998	71100127701_(A02)_B01.fsa	1.75352	604	81100127700_(A01)_A01.fsa	422.379	67	91000127700_(A01)_A01.fsa	400.459	64	101100107700_(A01)_A01.fsa	492.965	314	111210111010_(A01)_A01.fsa	496.254	98	20191210121010_(A01)_A01.fsa	456.92	1321	1312110021010_(A01)_A01.fsa	559.004	91
2019.01.25O_A01_A01.fsa	256.68	248	21100136804_(A01)_A01.fsa	139.89	165	31100156924_(3A01)_A01.fsa	211.25	103	41100165464_(4A02)_A02.fsa	23.93	148	51100165544(A01)A01.fsa	275.46	78	61100126600_(A01)_A01.fsa	352.709	165	71100127701_(A02)_B01.fsa	7.42641	1766	81100127700_(A01)_A01.fsa	423.773	199	91000127700_(A01)_A01.fsa	410.219	140	101100107700_(A01)_A01.fsa	496.533	198	111210111010_(A01)_A01.fsa	503.765	178	20191210121010_(A01)_A01.fsa	461.73	64	1312110021010_(A01)_A01.fsa	559.498	624
2019.01.25O_A01_A01.fsa	268.77	137	21100136804_(A01)_A01.fsa	140.87	5994	31100156924_(3A01)_A01.fsa	218.52	233	41100165464_(4A02)_A02.fsa	25.71	97	51100165544(A01)A01.fsa	282.28	1401	61100126600_(A01)_A01.fsa	354.675	5994	71100127701_(A02)_B01.fsa	9.82229	571	81100127700_(A01)_A01.fsa	424.202	305	91000127700_(A01)_A01.fsa	411.341	1556	101100107700_(A01)_A01.fsa	496.975	58	111210111010_(A01)_A01.fsa	512.187	797	20191210121010_(A01)_A01.fsa	466.272	1664	1312110021010_(A01)_A01.fsa	567.925	61
2019.01.25O_A01_A01.fsa	273.76	156	21100136804_(A01)_A01.fsa	141.66	2167	31100156924_(3A01)_A01.fsa	219.42	2509	41100165464_(4A02)_A02.fsa	27.48	1128	51100165544(A01)A01.fsa	285.77	1293	61100126600_(A01)_A01.fsa	359.951	2167	71100127701_(A02)_B01.fsa	25.0654	69	81100127700_(A01)_A01.fsa	424.274	74	91000127700_(A01)_A01.fsa	411.819	121	101100107700_(A01)_A01.fsa	500.11	3134	111210111010_(A01)_A01.fsa	520.84	96	20191210121010_(A01)_A01.fsa	468.792	178	1312110021001_(A02)_B01.fsa	14.659	136
2019.01.25O_A01_A01.fsa	274.51	143	21100136804_(A01)_A01.fsa	143.62	2238	31100156924_(3A01)_A01.fsa	227.83	83	41100165464_(4A02)_A02.fsa	32.16	5837	51100165544(A01)A01.fsa	290.06	393	61100126600_(A01)_A01.fsa	360.222	2238	71100127701_(A02)_B01.fsa	29.6489	1443	81100127700_(A01)_A01.fsa	425.994	53	91000127700_(A01)_A01.fsa	413.154	51	101100107700_(A01)_A01.fsa	513.694	53	111210111010_(A01)_A01.fsa	525.745	2101	20191210121010_(A01)_A01.fsa	476.365	122	1312110021001_(A02)_B01.fsa	15.5399	62
2019.01.25O_A01_A01.fsa	283.15	56	21100136804_(A01)_A01.fsa	144.59	6323	31100156924_(3A01)_A01.fsa	235.18	83	41100165464_(4A02)_A02.fsa	37.35	393	51100165544(A01)A01.fsa	296.19	3197	61100126600_(A01)_A01.fsa	360.914	6323	71100127701_(A02)_B01.fsa	34.8018	163	81100127700_(A01)_A01.fsa	427.122	296	91000127700_(A01)_A01.fsa	422.753	205	101100107700_(A01)_A01.fsa	517.654	70	111210111010_(A01)_A01.fsa	526.543	245	20191210121010_(A01)_A01.fsa	479.613	196	1312110021001_(A02)_B01.fsa	15.6435	8341
2019.01.25O_A01_A01.fsa	285.15	57	21100136804_(A01)_A01.fsa	145.56	31546	31100156924_(3A01)_A01.fsa	236.05	951	41100165464_(4A02)_A02.fsa	41.06	444	51100165544(A01)A01.fsa	299.36	984	61100126600_(A01)_A01.fsa	365.632	31546	71100127701_(A02)_B01.fsa	36.5576	60	81100127700_(A01)_A01.fsa	427.252	241	91000127700_(A01)_A01.fsa	424.598	152	101100107700_(A01)_A01.fsa	521.337	131	111210111010_(A01)_A01.fsa	529.689	2002	20191210121010_(A01)_A01.fsa	483.971	590	1312110021001_(A02)_B01.fsa	17.1385	59
2019.01.25O_A01_A01.fsa	286.31	159	21100136804_(A01)_A01.fsa	146.92	405	31100156924_(3A01)_A01.fsa	238.8	1225	41100165464_(4A02)_A02.fsa	42.33	119	51100165544(A01)A01.fsa	301.87	55	61100126600_(A01)_A01.fsa	378.764	405	71100127701_(A02)_B01.fsa	37.866	135	81100127700_(A01)_A01.fsa	429.52	51	91000127700_(A01)_A01.fsa	426.51	64	101100107700_(A01)_A01.fsa	524.851	10928	111210111010_(A01)_A01.fsa	529.875	142	20191210121010_(A01)_A01.fsa	485.6	255	1312110021001_(A02)_B01.fsa	21.1619	81
2019.01.25O_A01_A01.fsa	288.22	88	21100136804_(A01)_A01.fsa	148.65	274	31100156924_(3A01)_A01.fsa	240.17	1437	41100165464_(4A02)_A02.fsa	45.15	362	51100165544(A01)A01.fsa	305.92	1608	61100126600_(A01)_A01.fsa	386.594	274	71100127701_(A02)_B01.fsa	45.3592	439	81100127701_(A02)_B01.fsa	1.40759	1003	91000127701_(A02)_B01.fsa	5.8428	106	101100107701_(A02)_B01.fsa	4.40533	267	111210111001_(A02)_B01.fsa	2.72634	503	20191210121001_(A02)_B01.fsa	4.40528	200	1312110021001_(A02)_B01.fsa	22.0163	52
2019.01.25O_A01_A01.fsa	289.05	1175	21100136804_(A01)_A01.fsa	150.9	7517	31100156924_(3A01)_A01.fsa	242.57	1638	41100165464_(4A02)_A02.fsa	46.09	221	51100165544(A01)A01.fsa	306.99	87	61100126600_(A01)_A01.fsa	386.977	7517	71100127701_(A02)_B01.fsa	48.6632	83	81100127701_(A02)_B01.fsa	2.8173	3936	91000127701_(A02)_B01.fsa	12.2485	4253	101100107701_(A02)_B01.fsa	5.95407	228	111210111001_(A02)_B01.fsa	6.04588	596	20191210121001_(A02)_B01.fsa	5.7842	9714	1312110021001_(A02)_B01.fsa	23.6587	1222
2019.01.25O_A01_A01.fsa	292.78	73	21100136804_(A01)_A01.fsa	153.66	739	31100156924_(3A01)_A01.fsa	243.86	1009	41100165464_(4A02)_A02.fsa	46.86	122	51100165544(A01)A01.fsa	312.61	122	61100126600_(A01)_A01.fsa	387.028	739	71100127701_(A02)_B01.fsa	50.3848	25578	81100127701_(A02)_B01.fsa	4.27656	427	91000127701_(A02)_B01.fsa	16.8546	215	101100107701_(A02)_B01.fsa	6.39664	131	111210111001_(A02)_B01.fsa	26.2193	51	20191210121001_(A02)_B01.fsa	9.87654	133	1312110021001_(A02)_B01.fsa	28.5097	291
2019.01.25O_A01_A01.fsa	297.18	127	21100136804_(A01)_A01.fsa	155.25	789	31100156924_(3A01)_A01.fsa	244.72	1012	41100165464_(4A02)_A02.fsa	49.08	145	51100165544(A01)A01.fsa	318.95	86	61100126600_(A01)_A01.fsa	388.516	789	71100127701_(A02)_B01.fsa	52.4455	242	81100127701_(A02)_B01.fsa	5.60239	56	91000127701_(A02)_B01.fsa	19.3354	4706	101100107701_(A02)_B01.fsa	9.19132	77	111210111001_(A02)_B01.fsa	35.7277	64	20191210121001_(A02)_B01.fsa	10.6794	1777	1312110021001_(A02)_B01.fsa	32.0947	320
2019.01.25O_A01_A01.fsa	298.09	1312	21100136804_(A01)_A01.fsa	156.29	449	31100156924_(3A01)_A01.fsa	251.37	50	41100165464_(4A02)_A02.fsa	54.1	2567	51100165544(A01)A01.fsa	320.04	1277	61100126600_(A01)_A01.fsa	388.965	405	71100127701_(A02)_B01.fsa	53.7012	161	81100127701_(A02)_B01.fsa	11.5603	87	91000127701_(A02)_B01.fsa	36.7674	4412	101100107701_(A02)_B01.fsa	9.54466	9796	111210111001_(A02)_B01.fsa	39.1371	89	20191210121001_(A02)_B01.fsa	14.331	93	1312110021001_(A02)_B01.fsa	33.0022	1469
2019.01.25O_A01_A01.fsa	312.7	61	21100136804_(A01)_A01.fsa	158.37	196	31100156924_(3A01)_A01.fsa	253.58	71	41100165464_(4A02)_A02.fsa	55.7	259	51100165544(A01)A01.fsa	326.07	383	61100126601_(A02)_B01.fsa	15.6667	449	71100127701_(A02)_B01.fsa	54.7272	55	81100127701_(A02)_B01.fsa	11.7114	3154	91000127701_(A02)_B01.fsa	36.9872	2706	101100107701_(A02)_B01.fsa	10.5467	94	111210111001_(A02)_B01.fsa	50.213	424	20191210121001_(A02)_B01.fsa	16.9324	297	1312110021001_(A02)_B01.fsa	34.5405	260
2019.01.25O_A01_A01.fsa	313.68	583	21100136804_(A01)_A01.fsa	159.4	652	31100156924_(3A01)_A01.fsa	254.39	290	41100165464_(4A02)_A02.fsa	57.88	257	51100165544(A01)A01.fsa	327.15	374	61100126601_(A02)_B01.fsa	16.6672	196	71100127701_(A02)_B01.fsa	72.201	391	81100127701_(A02)_B01.fsa	20.9475	66	91000127701_(A02)_B01.fsa	38.6496	77	101100107701_(A02)_B01.fsa	10.8469	102	111210111001_(A02)_B01.fsa	54.5773	384	20191210121001_(A02)_B01.fsa	17.5917	1715	1312110021001_(A02)_B01.fsa	41.9626	82
2019.01.25O_A01_A01.fsa	321.73	184	21100136804_(A01)_A01.fsa	160.51	1302	31100156924_(3A01)_A01.fsa	256.35	181	41100165464_(4A02)_A02.fsa	60.83	435	51100165544(A01)A01.fsa	330.12	88	61100126601_(A02)_B01.fsa	18.1935	31715	71100127701_(A02)_B01.fsa	82.7741	85	81100127701_(A02)_B01.fsa	24.1932	1504	91000127701_(A02)_B01.fsa	41.621	65	101100107701_(A02)_B01.fsa	11.9371	94	111210111001_(A02)_B01.fsa	71.4131	1559	20191210121001_(A02)_B01.fsa	21.7351	54	1312110021001_(A02)_B01.fsa	42.1471	110
2019.01.25O_A01_A01.fsa	490.31	64	21100136804_(A01)_A01.fsa	161.54	143	31100156924_(3A01)_A01.fsa	263.4	59	41100165464_(4A02)_A02.fsa	61.31	403	51100165544(A01)A01.fsa	332.56	1035	61100126601_(A02)_B01.fsa	21.4742	3008	71100127701_(A02)_B01.fsa	86.9015	4094	81100127701_(A02)_B01.fsa	32.8092	1052	91000127701_(A02)_B01.fsa	45.2392	70	101100107701_(A02)_B01.fsa	12.4963	405	111210111001_(A02)_B01.fsa	71.6137	3206	20191210121001_(A02)_B01.fsa	37.0566	463	1312110021001_(A02)_B01.fsa	43.44	2256
2019.01.25O_A01_A01.fsa	498.7	96	21100136804_(A01)_A01.fsa	162.66	1563	31100156924_(3A01)_A01.fsa	264.76	50	41100165464_(4A02)_A02.fsa	68.51	55	51100165544(A01)A01.fsa	335.47	1031	61100126601_(A02)_B01.fsa	31.6029	185	71100127701_(A02)_B01.fsa	90.1779	7038	81100127701_(A02)_B01.fsa	42.1666	95	91000127701_(A02)_B01.fsa	45.7183	94	101100107701_(A02)_B01.fsa	13.4566	123	111210111001_(A02)_B01.fsa	72.1376	11270	20191210121001_(A02)_B01.fsa	41.3947	155	1312110021001_(A02)_B01.fsa	44.555	948
2019.01.25O_A01_A01.fsa	610.21	76	21100136804_(A01)_A01.fsa	163.43	31715	31100156924_(3A01)_A01.fsa	268.88	3987	41100165464_(4A02)_A02.fsa	70.17	91	51100165544(A01)A01.fsa	359.24	568	61100126601_(A02)_B01.fsa	32.3325	773	71100127701_(A02)_B01.fsa	92.4037	1901	81100127701_(A02)_B01.fsa	42.2313	262	91000127701_(A02)_B01.fsa	46.9653	3309	101100107701_(A02)_B01.fsa	15.2885	81	111210111001_(A02)_B01.fsa	73.0664	1253	20191210121001_(A02)_B01.fsa	42.8763	67	1312110021001_(A02)_B01.fsa	48.3864	74
2019.01.25O_A02_A02.fsa		82	21100136804_(A01)_A01.fsa	165.06	3008	31100156924_(3A01)_A01.fsa	269.73	441	41100165464_(4A02)_A02.fsa	71.49	176	51100165544(A01)A01.fsa	372.28	690	61100126601_(A02)_B01.fsa	39.9313	21378	71100127701_(A02)_B01.fsa	100.317	50	81100127701_(A02)_B01.fsa	48.7727	194	91000127701_(A02)_B01.fsa	47.4094	378	101100107701_(A02)_B01.fsa	19.0425	118	111210111001_(A02)_B01.fsa	73.9207	189	20191210121001_(A02)_B01.fsa	54.5221	121	1312110021001_(A02)_B01.fsa	48.8724	72
2019.01.25O_A02_A02.fsa	5.8	50	21100136804_(A01)_A01.fsa	166.43	185	31100156924_(3A01)_A01.fsa	277.34	71	41100165464_(4A02)_A02.fsa	73.04	270	51100165544(A01)A01.fsa	376.89	186	61100126601_(A02)_B01.fsa	47.0801	603	71100127701_(A02)_B01.fsa	100.637	594	81100127701_(A02)_B01.fsa	48.9613	858	91000127701_(A02)_B01.fsa	48.8711	83	101100107701_(A02)_B01.fsa	32.9666	185	111210111001_(A02)_B01.fsa	74.1327	125	20191210121001_(A02)_B01.fsa	55.5159	429	1312110021001_(A02)_B01.fsa	49.4326	280
2019.01.25O_A02_A02.fsa	8.93	400	21100136804_(A01)_A01.fsa	167.54	773	31100156924_(3A01)_A01.fsa	282.89	1108	41100165464_(4A02)_A02.fsa	80.32	204	51100165544(A01)A01.fsa	451.59	109	61100126601_(A02)_B01.fsa	47.2982	757	71100127701_(A02)_B01.fsa	104.595	1026	81100127701_(A02)_B01.fsa	53.547	277	91000127701_(A02)_B01.fsa	57.3173	158	101100107701_(A02)_B01.fsa	33.3314	746	111210111001_(A02)_B01.fsa	74.3849	328	20191210121001_(A02)_B01.fsa	57.1269	121	1312110021001_(A02)_B01.fsa	50.4489	878
2019.01.25O_A02_A02.fsa	11.42	84	21100136804_(A01)_A01.fsa	168.39	21378	31100156924_(3A01)_A01.fsa	285.32	191	41100165464_(4A02)_A02.fsa	84.52	328	51100165544(A01)A01.fsa	483.67	170	61100126601_(A02)_B01.fsa	48.0309	3028	71100127701_(A02)_B01.fsa	112.001	75	81100127701_(A02)_B01.fsa	56.4175	2432	91000127701_(A02)_B01.fsa	63.3135	92	101100107701_(A02)_B01.fsa	33.4525	302	111210111001_(A02)_B01.fsa	77.0405	162	20191210121001_(A02)_B01.fsa	57.7663	51	1312110021001_(A02)_B01.fsa	68.0602	68
2019.01.25O_A02_A02.fsa	13.34	3527	21100136804_(A01)_A01.fsa	169.16	603	31100156924_(3A01)_A01.fsa	295.42	129	41100165464_(4A02)_A02.fsa	89.22	218	51100165544(A01)A01.fsa	485.55	130	61100126601_(A02)_B01.fsa	49.3087	680	71100127701_(A02)_B01.fsa	115.345	63	81100127701_(A02)_B01.fsa	57.0054	50	91000127701_(A02)_B01.fsa	76.265	2800	101100107701_(A02)_B01.fsa	46.9358	666	111210111001_(A02)_B01.fsa	78.5878	50	20191210121001_(A02)_B01.fsa	63.3719	107	1312110021001_(A02)_B01.fsa	72.816	65
2019.01.25O_A02_A02.fsa	14.71	62	21100136804_(A01)_A01.fsa	171.04	757	31100156924_(3A01)_A01.fsa	296.67	58	41100165464_(4A02)_A02.fsa	93.92	69	51100165544(A01)A01.fsa	520.94	63	61100126601_(A02)_B01.fsa	51.4728	120	71100127701_(A02)_B01.fsa	123.843	51	81100127701_(A02)_B01.fsa	59.1244	148	91000127701_(A02)_B01.fsa	79.5715	56	101100107701_(A02)_B01.fsa	47.1366	1227	111210111001_(A02)_B01.fsa	81.5823	55	20191210121001_(A02)_B01.fsa	68.1071	5343	1312110021001_(A02)_B01.fsa	75.0129	71
2019.01.25O_A02_A02.fsa	15.91	14085	21100136804_(A01)_A01.fsa	173.01	3028	31100156924_(3A01)_A01.fsa	299.21	2098	41100165464_(4A02)_A02.fsa	96.34	56	51100165544(A01)A01.fsa	539.53	53	61100126601_(A02)_B01.fsa	55.4143	1442	71100127701_(A02)_B01.fsa	126.129	226	81100127701_(A02)_B01.fsa	63.0146	79	91000127701_(A02)_B01.fsa	82.3281	569	101100107701_(A02)_B01.fsa	48.7119	295	111210111001_(A02)_B01.fsa	86.7739	116	20191210121001_(A02)_B01.fsa	71.4378	118	1312110021001_(A02)_B01.fsa	77.6456	142
2019.01.25O_A02_A02.fsa	16.63	29080	21100136804_(A01)_A01.fsa	174.54	680	31100156924_(3A01)_A01.fsa	300.97	50	41100165464_(4A02)_A02.fsa	97.6	110	51100165544(A01)A01.fsa	619.75	51	61100126601_(A02)_B01.fsa	59.2433	342	71100127701_(A02)_B01.fsa	131.13	61	81100127701_(A02)_B01.fsa	68.8422	69	91000127701_(A02)_B01.fsa	87.2513	65	101100107701_(A02)_B01.fsa	63.2475	871	111210111001_(A02)_B01.fsa	87.2381	720	20191210121001_(A02)_B01.fsa	74.3096	453	1312110021001_(A02)_B01.fsa	79.2705	2809
2019.01.25O_A02_A02.fsa	17.59	28253	21100136804_(A01)_A01.fsa	176.67	120	31100156924_(3A01)_A01.fsa	301.99	231	41100165464_(4A02)_A02.fsa	99.56	87	51100165545(A02)A02.fsa		51	61100126601_(A02)_B01.fsa	66.9186	1719	71100127701_(A02)_B01.fsa	133.082	282	81100127701_(A02)_B01.fsa	76.2125	1743	91000127701_(A02)_B01.fsa	88.0145	208	101100107701_(A02)_B01.fsa	69.3575	73	111210111001_(A02)_B01.fsa	91.2022	1085	20191210121001_(A02)_B01.fsa	76.2382	102	1312110021001_(A02)_B01.fsa	83.5909	563
2019.01.25O_A02_A02.fsa	22.73	809	21100136804_(A01)_A01.fsa	178.21	1442	31100156924_(3A01)_A01.fsa	302.98	674	41100165464_(4A02)_A02.fsa	101.75	232	51100165545(A02)A02.fsa		75	61100126601_(A02)_B01.fsa	72.3214	14347	71100127701_(A02)_B01.fsa	133.165	4275	81100127701_(A02)_B01.fsa	76.8515	56	91000127701_(A02)_B01.fsa	91.3497	112	101100107701_(A02)_B01.fsa	70.0972	482	111210111001_(A02)_B01.fsa	91.3415	1411	20191210121001_(A02)_B01.fsa	79.6363	70	1312110021001_(A02)_B01.fsa	84.8932	280
2019.01.25O_A02_A02.fsa	24.01	403	21100136804_(A01)_A01.fsa	179.06	342	31100156924_(3A01)_A01.fsa	303.96	705	41100165464_(4A02)_A02.fsa	102.59	84	51100165545(A02)A02.fsa		128	61100126601_(A02)_B01.fsa	79.8248	482	71100127701_(A02)_B01.fsa	133.471	87	81100127701_(A02)_B01.fsa	79.1091	51	91000127701_(A02)_B01.fsa	91.9743	121	101100107701_(A02)_B01.fsa	80.9142	117	111210111001_(A02)_B01.fsa	92.1288	185	20191210121001_(A02)_B01.fsa	81.8963	868	1312110021001_(A02)_B01.fsa	85.7888	104
2019.01.25O_A02_A02.fsa	25.21	288	21100136804_(A01)_A01.fsa	180.42	1719	31100156924_(3A01)_A01.fsa	304.95	139	41100165464_(4A02)_A02.fsa	104.73	157	51100165545(A02)A02.fsa		253	61100126601_(A02)_B01.fsa	81.4306	1308	71100127701_(A02)_B01.fsa	139.294	179	81100127701_(A02)_B01.fsa	92.5385	93	91000127701_(A02)_B01.fsa	92.6866	324	101100107701_(A02)_B01.fsa	88.6424	66	111210111001_(A02)_B01.fsa	92.9096	451	20191210121001_(A02)_B01.fsa	83.7142	137	1312110021001_(A02)_B01.fsa	95.7957	56
2019.01.25O_A02_A02.fsa	27.46	694	21100136804_(A01)_A01.fsa	181.44	14347	31100156924_(3A01)_A01.fsa	305.99	55	41100165464_(4A02)_A02.fsa	105.78	414	51100165545(A02)A02.fsa		60	61100126601_(A02)_B01.fsa	86.0401	1014	71100127701_(A02)_B01.fsa	144.004	1699	81100127701_(A02)_B01.fsa	95.4322	405	91000127701_(A02)_B01.fsa	105.087	133	101100107701_(A02)_B01.fsa	90.4284	270	111210111001_(A02)_B01.fsa	95.2277	73	20191210121001_(A02)_B01.fsa	88.0466	5723	1312110021001_(A02)_B01.fsa	103.696	59
2019.01.25O_A02_A02.fsa	29.14	94	21100136804_(A01)_A01.fsa	182.89	482	31100156924_(3A01)_A01.fsa	324.65	61	41100165464_(4A02)_A02.fsa	106.66	422	51100165545(A02)A02.fsa		15225	61100126601_(A02)_B01.fsa	86.3358	2632	71100127701_(A02)_B01.fsa	147.933	216	81100127701_(A02)_B01.fsa	99.1932	219	91000127701_(A02)_B01.fsa	106.81	55	101100107701_(A02)_B01.fsa	104.58	138	111210111001_(A02)_B01.fsa	96.6859	97	20191210121001_(A02)_B01.fsa	95.573	141	1312110021001_(A02)_B01.fsa	104.584	145
2019.01.25O_A02_A02.fsa	30.19	4060	21100136804_(A01)_A01.fsa	184.25	1308	31100156924_(3A01)_A01.fsa	325.82	132	41100165464_(4A02)_A02.fsa	107.84	1140	51100165545(A02)A02.fsa		2659	61100126601_(A02)_B01.fsa	91.6857	2831	71100127701_(A02)_B01.fsa	149.929	5242	81100127701_(A02)_B01.fsa	104.154	72	91000127701_(A02)_B01.fsa	108.587	9369	101100107701_(A02)_B01.fsa	123.378	748	111210111001_(A02)_B01.fsa	98.0926	71	20191210121001_(A02)_B01.fsa	96.9173	148	1312110021001_(A02)_B01.fsa	105.954	674
2019.01.25O_A02_A02.fsa	33.48	57	21100136804_(A01)_A01.fsa	184.93	1014	31100156924_(3A01)_A01.fsa	326.73	1429	41100165464_(4A02)_A02.fsa	109.24	53	51100165545(A02)A02.fsa	0.44	59	61100126601_(A02)_B01.fsa	92.4284	1852	71100127701_(A02)_B01.fsa	152.019	1157	81100127701_(A02)_B01.fsa	111.231	111	91000127701_(A02)_B01.fsa	111.526	61	101100107701_(A02)_B01.fsa	124.82	150	111210111001_(A02)_B01.fsa	98.5054	130	20191210121001_(A02)_B01.fsa	99.3697	254	1312110021001_(A02)_B01.fsa	113.938	65
2019.01.25O_A02_A02.fsa	35.77	901	21100136804_(A01)_A01.fsa	185.95	2632	31100156924_(3A01)_A01.fsa	346.93	850	41100165464_(4A02)_A02.fsa	111.25	125	51100165545(A02)A02.fsa	3.07	290	61100126601_(A02)_B01.fsa	97.2789	5194	71100127701_(A02)_B01.fsa	165.075	57	81100127701_(A02)_B01.fsa	119.138	139	91000127701_(A02)_B01.fsa	117.205	295	101100107701_(A02)_B01.fsa	128.976	136	111210111001_(A02)_B01.fsa	108.061	1080	20191210121001_(A02)_B01.fsa	104.757	99	1312110021001_(A02)_B01.fsa	116.752	410
2019.01.25O_A02_A02.fsa	39.36	904	21100136804_(A01)_A01.fsa	186.88	2831	31100156924_(3A01)_A01.fsa	394.81	56	41100165464_(4A02)_A02.fsa	111.95	63	51100165545(A02)A02.fsa	5.33	195	61100126601_(A02)_B01.fsa	101.159	2265	71100127701_(A02)_B01.fsa	165.601	197	81100127701_(A02)_B01.fsa	119.744	257	91000127701_(A02)_B01.fsa	117.8	214	101100107701_(A02)_B01.fsa	131.985	384	111210111001_(A02)_B01.fsa	109.364	72	20191210121001_(A02)_B01.fsa	107.956	2024	1312110021001_(A02)_B01.fsa	117.049	162
2019.01.25O_A02_A02.fsa	42.54	73	21100136804_(A01)_A01.fsa	188.75	1852	31100156924_(3A01)_A01.fsa	397.06	96	41100165464_(4A02)_A02.fsa	114.36	294	51100165545(A02)A02.fsa	11.46	91	61100126601_(A02)_B01.fsa	103.728	322	71100127701_(A02)_B01.fsa	166.717	117	81100127701_(A02)_B01.fsa	120.514	88	91000127701_(A02)_B01.fsa	123.52	1611	101100107701_(A02)_B01.fsa	132.096	60	111210111001_(A02)_B01.fsa	112.977	246	20191210121001_(A02)_B01.fsa	109.062	50	1312110021001_(A02)_B01.fsa	118.448	69
2019.01.25O_A02_A02.fsa	43.34	99	21100136804_(A01)_A01.fsa	191.12	5194	31100156924_(3A01)_A01.fsa	399.02	138	41100165464_(4A02)_A02.fsa	117.6	87	51100165545(A02)A02.fsa	13.07	70	61100126601_(A02)_B01.fsa	109.97	3210	71100127701_(A02)_B01.fsa	184.062	68	81100127701_(A02)_B01.fsa	123.743	91	91000127701_(A02)_B01.fsa	126.8	99	101100107701_(A02)_B01.fsa	134.945	334	111210111001_(A02)_B01.fsa	113.378	59	20191210121001_(A02)_B01.fsa	112.067	58	1312110021001_(A02)_B01.fsa	118.8	134
2019.01.25O_A02_A02.fsa	47.34	494	21100136804_(A01)_A01.fsa	192.73	2265	31100156924_(3A01)_A01.fsa	401.01	64	41100165464_(4A02)_A02.fsa	119.78	18870	51100165545(A02)A02.fsa	18.69	163	61100126601_(A02)_B01.fsa	110.068	1285	71100127701_(A02)_B01.fsa	187.885	93	81100127701_(A02)_B01.fsa	136.305	50	91000127701_(A02)_B01.fsa	133.104	71	101100107701_(A02)_B01.fsa	135.579	220	111210111001_(A02)_B01.fsa	116.926	77	20191210121001_(A02)_B01.fsa	112.32	148	1312110021001_(A02)_B01.fsa	132.035	82
2019.01.25O_A02_A02.fsa	48	803	21100136804_(A01)_A01.fsa	193.58	322	31100156924_(3A01)_A01.fsa	403.16	110	41100165464_(4A02)_A02.fsa	121.86	120	51100165545(A02)A02.fsa	26.93	59	61100126601_(A02)_B01.fsa	117.729	4391	71100127701_(A02)_B01.fsa	187.903	146	81100127701_(A02)_B01.fsa	139.274	54	91000127701_(A02)_B01.fsa	135.104	62	101100107701_(A02)_B01.fsa	141.531	83	111210111001_(A02)_B01.fsa	120.287	107	20191210121001_(A02)_B01.fsa	115.746	82	1312110021001_(A02)_B01.fsa	136.105	856
2019.01.25O_A02_A02.fsa	53.02	2474	21100136804_(A01)_A01.fsa	194.59	3210	31100156924_(3A01)_A01.fsa	403.45	114	41100165464_(4A02)_A02.fsa	123.41	176	51100165545(A02)A02.fsa	28.56	277	61100126601_(A02)_B01.fsa	119.275	209	71100127701_(A02)_B01.fsa	189.587	117	81100127701_(A02)_B01.fsa	155.524	138	91000127701_(A02)_B01.fsa	137.921	60	101100107701_(A02)_B01.fsa	142.205	5492	111210111001_(A02)_B01.fsa	124.907	120	20191210121001_(A02)_B01.fsa	130.286	641	1312110021001_(A02)_B01.fsa	143.055	17754
2019.01.25O_A02_A02.fsa	62.09	51	21100136804_(A01)_A01.fsa	196.62	1285	31100156924_(3A01)_A01.fsa	404.99	64	41100165464_(4A02)_A02.fsa	124.44	3157	51100165545(A02)A02.fsa	32.41	750	61100126601_(A02)_B01.fsa	122.935	265	71100127701_(A02)_B01.fsa	191.566	6408	81100127701_(A02)_B01.fsa	159.802	349	91000127701_(A02)_B01.fsa	140.863	152	101100107701_(A02)_B01.fsa	142.608	247	111210111001_(A02)_B01.fsa	135.724	50	20191210121001_(A02)_B01.fsa	131.801	125	1312110021001_(A02)_B01.fsa	161.687	52
2019.01.25O_A02_A02.fsa	69.16	86	21100136804_(A01)_A01.fsa	197.97	4391	31100156924_(3A01)_A01.fsa	406.87	60	41100165464_(4A02)_A02.fsa	125.95	127	51100165545(A02)A02.fsa	36.2	68	61100126601_(A02)_B01.fsa	124.962	683	71100127701_(A02)_B01.fsa	193.214	52	81100127701_(A02)_B01.fsa	177.326	904	91000127701_(A02)_B01.fsa	146.585	994	101100107701_(A02)_B01.fsa	143.255	116	111210111001_(A02)_B01.fsa	146.038	175	20191210121001_(A02)_B01.fsa	133.388	65	1312110021001_(A02)_B01.fsa	163.477	90
2019.01.25O_A02_A02.fsa	70.08	183	21100136804_(A01)_A01.fsa	199.41	209	31100156924_(3A01)_A01.fsa	412.35	395	41100165464_(4A02)_A02.fsa	130.79	2662	51100165545(A02)A02.fsa	39.8	65	61100126601_(A02)_B01.fsa	127.462	1433	71100127701_(A02)_B01.fsa	209.3	76	81100127701_(A02)_B01.fsa	177.769	124	91000127701_(A02)_B01.fsa	155.22	58	101100107701_(A02)_B01.fsa	145.117	169	111210111001_(A02)_B01.fsa	150.12	103	20191210121001_(A02)_B01.fsa	137.481	129	1312110021001_(A02)_B01.fsa	164.2	895
2019.01.25O_A02_A02.fsa	72.2	137	21100136804_(A01)_A01.fsa	200.53	265	31100156924_(3A01)_A01.fsa	417.1	152	41100165464_(4A02)_A02.fsa	132.28	326	51100165545(A02)A02.fsa	49.34	134	61100126601_(A02)_B01.fsa	128.243	23727	71100127701_(A02)_B01.fsa	212.05	9355	81100127701_(A02)_B01.fsa	178.325	696	91000127701_(A02)_B01.fsa	158.928	1639	101100107701_(A02)_B01.fsa	154.961	138	111210111001_(A02)_B01.fsa	153.43	54	20191210121001_(A02)_B01.fsa	139.733	69	1312110021001_(A02)_B01.fsa	166.196	276
2019.01.25O_A02_A02.fsa	75.93	87	21100136804_(A01)_A01.fsa	202.03	683	31100156924_(3A01)_A01.fsa	422.72	138	41100165464_(4A02)_A02.fsa	135.17	2559	51100165545(A02)A02.fsa	80.05	96	61100126601_(A02)_B01.fsa	131.197	284	71100127701_(A02)_B01.fsa	217.8	102	81100127701_(A02)_B01.fsa	178.651	127	91000127701_(A02)_B01.fsa	165.043	102	101100107701_(A02)_B01.fsa	156.604	1338	111210111001_(A02)_B01.fsa	165.737	76	20191210121001_(A02)_B01.fsa	142.044	162	1312110021001_(A02)_B01.fsa	169.597	264
2019.01.25O_A02_A02.fsa	76.76	59	21100136804_(A01)_A01.fsa	204.15	1433	31100156924_(3A01)_A01.fsa	453.47	137	41100165464_(4A02)_A02.fsa	136.36	70	51100165545(A02)A02.fsa	93.66	70	61100126601_(A02)_B01.fsa	140.466	2293	71100127701_(A02)_B01.fsa	218.936	264	81100127701_(A02)_B01.fsa	180.308	115	91000127701_(A02)_B01.fsa	174.459	55	101100107701_(A02)_B01.fsa	158.387	93	111210111001_(A02)_B01.fsa	166.615	630	20191210121001_(A02)_B01.fsa	144.773	12031	1312110021001_(A02)_B01.fsa	186.651	59
2019.01.25O_A02_A02.fsa	81.6	108	21100136804_(A01)_A01.fsa	205.73	23727	31100156924_(3A01)_A01.fsa	512.01	123	41100165464_(4A02)_A02.fsa	138.01	141	51100165545(A02)A02.fsa	96.75	2495	61100126601_(A02)_B01.fsa	145.755	105	71100127701_(A02)_B01.fsa	221.748	66	81100127701_(A02)_B01.fsa	188.635	87	91000127701_(A02)_B01.fsa	175.328	89	101100107701_(A02)_B01.fsa	164.68	144	111210111001_(A02)_B01.fsa	172.866	88	20191210121001_(A02)_B01.fsa	147.139	3116	1312110021001_(A02)_B01.fsa	189.231	2167
2019.01.25O_A02_A02.fsa	89.43	151	21100136804_(A01)_A01.fsa	208.54	284	31100156924_(3A01)_A01.fsa	522.12	120	41100165464_(4A02)_A02.fsa	142.65	366	51100165545(A02)A02.fsa	109.99	65	61100126601_(A02)_B01.fsa	146.646	109	71100127701_(A02)_B01.fsa	230.482	198	81100127701_(A02)_B01.fsa	189.321	51	91000127701_(A02)_B01.fsa	176.22	1015	101100107701_(A02)_B01.fsa	169.386	62	111210111001_(A02)_B01.fsa	175.81	444	20191210121001_(A02)_B01.fsa	149.013	1267	1312110021001_(A02)_B01.fsa	211.417	51
2019.01.25O_A02_A02.fsa	89.99	137	21100136804_(A01)_A01.fsa	210.47	2293	31100156924_(3A01)_A01.fsa	523.12	92	41100165464_(4A02)_A02.fsa	143.77	10156	51100165545(A02)A02.fsa	116.19	53	61100126601_(A02)_B01.fsa	147.32	70	71100127701_(A02)_B01.fsa	231.51	12351	81100127701_(A02)_B01.fsa	198.16	85	91000127701_(A02)_B01.fsa	176.87	52	101100107701_(A02)_B01.fsa	171.225	507	111210111001_(A02)_B01.fsa	176.885	261	20191210121001_(A02)_B01.fsa	149.585	88	1312110021001_(A02)_B01.fsa	217.862	55
2019.01.25O_A02_A02.fsa	92.7	53	21100136804_(A01)_A01.fsa	212.05	105	31100156924_(3A01)_A01.fsa	573.67	57	41100165464_(4A02)_A02.fsa	145.94	150	51100165545(A02)A02.fsa	124.01	404	61100126601_(A02)_B01.fsa	153.936	93	71100127701_(A02)_B01.fsa	237.648	753	81100127701_(A02)_B01.fsa	210.533	1557	91000127701_(A02)_B01.fsa	186.397	243	101100107701_(A02)_B01.fsa	172.76	2565	111210111001_(A02)_B01.fsa	178.29	58	20191210121001_(A02)_B01.fsa	151.256	53	1312110021001_(A02)_B01.fsa	223.447	76
2019.01.25O_A02_A02.fsa	96.16	86	21100136804_(A01)_A01.fsa	213.62	109	31100156924_(3A01)_A01.fsa	589.9	50	41100165464_(4A02)_A02.fsa	148.37	60	51100165545(A02)A02.fsa	124.88	211	61100126601_(A02)_B01.fsa	154.065	5834	71100127701_(A02)_B01.fsa	240.084	1683	81100127701_(A02)_B01.fsa	218.977	270	91000127701_(A02)_B01.fsa	190.52	53	101100107701_(A02)_B01.fsa	178.971	517	111210111001_(A02)_B01.fsa	183.854	332	20191210121001_(A02)_B01.fsa	151.693	191	1312110021001_(A02)_B01.fsa	223.821	65
2019.01.25O_A02_A02.fsa	97.1	274	21100136804_(A01)_A01.fsa	215.98	70	31100156924_(3A01)_A01.fsa	659.37	131	41100165464_(4A02)_A02.fsa	152.7	84	51100165545(A02)A02.fsa	127.67	154	61100126601_(A02)_B01.fsa	157.303	1699	71100127701_(A02)_B01.fsa	243.085	664	81100127701_(A02)_B01.fsa	222.859	61	91000127701_(A02)_B01.fsa	197.021	61	101100107701_(A02)_B01.fsa	187.62	50	111210111001_(A02)_B01.fsa	187.096	93	20191210121001_(A02)_B01.fsa	152.163	68	1312110021001_(A02)_B01.fsa	227.088	690
2019.01.25O_A02_A02.fsa	104.76	57	21100136804_(A01)_A01.fsa	217.03	93	31100156924_(3A01)_A01.fsa	697.52	689	41100165464_(4A02)_A02.fsa	156.5	63	51100165545(A02)A02.fsa	134.77	63	61100126601_(A02)_B01.fsa	157.974	1879	71100127701_(A02)_B01.fsa	243.492	189	81100127701_(A02)_B01.fsa	225.662	70	91000127701_(A02)_B01.fsa	204.182	63	101100107701_(A02)_B01.fsa	196.869	137	111210111001_(A02)_B01.fsa	193	16876	20191210121001_(A02)_B01.fsa	155.051	107	1312110021001_(A02)_B01.fsa	231.877	88
2019.01.25O_A02_A02.fsa	107.51	130	21100136804_(A01)_A01.fsa	218.07	5834	31100156924_(3A01)_A01.fsa	710.81	55	41100165464_(4A02)_A02.fsa	163.06	118	51100165545(A02)A02.fsa	140.26	78	61100126601_(A02)_B01.fsa	158.515	31789	71100127701_(A02)_B01.fsa	245.635	185	81100127701_(A02)_B01.fsa	227.531	74	91000127701_(A02)_B01.fsa	204.8	201	101100107701_(A02)_B01.fsa	201.388	593	111210111001_(A02)_B01.fsa	198.19	68	20191210121001_(A02)_B01.fsa	159.473	485	1312110021001_(A02)_B01.fsa	240.515	546
2019.01.25O_A02_A02.fsa	108.57	244	21100136804_(A01)_A01.fsa	219.2	1699	31100156925_(3A02)_A02.fsa		146	41100165464_(4A02)_A02.fsa	168.75	58	51100165545(A02)A02.fsa	141.67	384	61100126601_(A02)_B01.fsa	168.263	62	71100127701_(A02)_B01.fsa	245.732	223	81100127701_(A02)_B01.fsa	229.885	12424	91000127701_(A02)_B01.fsa	205.211	134	101100107701_(A02)_B01.fsa	204.131	3379	111210111001_(A02)_B01.fsa	198.597	154	20191210121001_(A02)_B01.fsa	161.405	56	1312110021001_(A02)_B01.fsa	245.065	96
2019.01.25O_A02_A02.fsa	109.38	475	21100136804_(A01)_A01.fsa	219.99	1879	31100156925_(3A02)_A02.fsa		128	41100165464_(4A02)_A02.fsa	169.8	56	51100165545(A02)A02.fsa	154.68	981	61100126601_(A02)_B01.fsa	174.904	90	71100127701_(A02)_B01.fsa	246.181	384	81100127701_(A02)_B01.fsa	232.055	85	91000127701_(A02)_B01.fsa	206.001	226	101100107701_(A02)_B01.fsa	224.26	60	111210111001_(A02)_B01.fsa	200.372	235	20191210121001_(A02)_B01.fsa	169.469	65	1312110021001_(A02)_B01.fsa	245.514	86
2019.01.25O_A02_A02.fsa	136.64	133	21100136804_(A01)_A01.fsa	221.2	31789	31100156925_(3A02)_A02.fsa		123	41100165464_(4A02)_A02.fsa	173.56	131	51100165545(A02)A02.fsa	162.63	800	61100126601_(A02)_B01.fsa	175.867	207	71100127701_(A02)_B01.fsa	248.195	1941	81100127701_(A02)_B01.fsa	241.125	77	91000127701_(A02)_B01.fsa	210.866	280	101100107701_(A02)_B01.fsa	228.317	153	111210111001_(A02)_B01.fsa	201.232	155	20191210121001_(A02)_B01.fsa	176.637	1174	1312110021001_(A02)_B01.fsa	255.963	278
2019.01.25O_A02_A02.fsa	152.72	403	21100136804_(A01)_A01.fsa	223.81	62	31100156925_(3A02)_A02.fsa		127	41100165464_(4A02)_A02.fsa	175.71	59	51100165545(A02)A02.fsa	164.23	279	61100126601_(A02)_B01.fsa	180.05	2130	71100127701_(A02)_B01.fsa	262.11	203	81100127701_(A02)_B01.fsa	245.728	267	91000127701_(A02)_B01.fsa	220.597	63	101100107701_(A02)_B01.fsa	228.598	464	111210111001_(A02)_B01.fsa	209.284	5377	20191210121001_(A02)_B01.fsa	177.413	92	1312110021001_(A02)_B01.fsa	256.334	474
2019.01.25O_A02_A02.fsa	160.18	96	21100136804_(A01)_A01.fsa	224.85	90	31100156925_(3A02)_A02.fsa		396	41100165464_(4A02)_A02.fsa	180.97	94	51100165545(A02)A02.fsa	165.47	91	61100126601_(A02)_B01.fsa	180.491	158	71100127701_(A02)_B01.fsa	262.436	51	81100127701_(A02)_B01.fsa	251.047	51	91000127701_(A02)_B01.fsa	223.821	148	101100107701_(A02)_B01.fsa	242.485	1562	111210111001_(A02)_B01.fsa	212.054	70	20191210121001_(A02)_B01.fsa	179.006	356	1312110021001_(A02)_B01.fsa	263.344	129
2019.01.25O_A02_A02.fsa	172.39	81	21100136804_(A01)_A01.fsa	226.15	207	31100156925_(3A02)_A02.fsa		904	41100165464_(4A02)_A02.fsa	187.79	57	51100165545(A02)A02.fsa	166.21	176	61100126601_(A02)_B01.fsa	181.751	128	71100127701_(A02)_B01.fsa	264.337	60	81100127701_(A02)_B01.fsa	252.36	82	91000127701_(A02)_B01.fsa	227.814	910	101100107701_(A02)_B01.fsa	243.615	70	111210111001_(A02)_B01.fsa	224.939	827	20191210121001_(A02)_B01.fsa	183.716	173	1312110021001_(A02)_B01.fsa	263.579	150
2019.01.25O_A02_A02.fsa	273.25	165	21100136804_(A01)_A01.fsa	227.36	2130	31100156925_(3A02)_A02.fsa		375	41100165464_(4A02)_A02.fsa	191.7	305	51100165545(A02)A02.fsa	168.44	141	61100126601_(A02)_B01.fsa	186.489	177	71100127701_(A02)_B01.fsa	270.703	85	81100127701_(A02)_B01.fsa	259.483	63	91000127701_(A02)_B01.fsa	228.181	55	101100107701_(A02)_B01.fsa	252.05	521	111210111001_(A02)_B01.fsa	230.992	88	20191210121001_(A02)_B01.fsa	184.617	73	1312110021001_(A02)_B01.fsa	263.684	214
2019.01.25O_A02_A02.fsa	289.01	92	21100136804_(A01)_A01.fsa	228.4	158	31100156925_(3A02)_A02.fsa		2743	41100165464_(4A02)_A02.fsa	197.24	150	51100165545(A02)A02.fsa	173.5	120	61100126601_(A02)_B01.fsa	191.528	148	71100127701_(A02)_B01.fsa	276.6	76	81100127701_(A02)_B01.fsa	262.349	60	91000127701_(A02)_B01.fsa	229.95	962	101100107701_(A02)_B01.fsa	252.359	67	111210111001_(A02)_B01.fsa	233.173	1008	20191210121001_(A02)_B01.fsa	185.534	228	1312110021001_(A02)_B01.fsa	265.375	53
2019.01.25O_A02_A02.fsa	298.09	81	21100136804_(A01)_A01.fsa	229.52	128	31100156925_(3A02)_A02.fsa		904	41100165464_(4A02)_A02.fsa	202.9	281	51100165545(A02)A02.fsa	176.63	74	61100126601_(A02)_B01.fsa	196.293	143	71100127701_(A02)_B01.fsa	280.133	689	81100127701_(A02)_B01.fsa	265.784	75	91000127701_(A02)_B01.fsa	232.45	52	101100107701_(A02)_B01.fsa	264.82	83	111210111001_(A02)_B01.fsa	233.617	58	20191210121001_(A02)_B01.fsa	192.714	124	1312110021001_(A02)_B01.fsa	265.471	52
2019.01.25O_A03_A03.fsa	9.03	330	21100136804_(A01)_A01.fsa	230.47	177	31100156925_(3A02)_A02.fsa		4282	41100165464_(4A02)_A02.fsa	207.89	114	51100165545(A02)A02.fsa	177.69	53	61100126601_(A02)_B01.fsa	199.352	533	71100127701_(A02)_B01.fsa	282.653	140	81100127701_(A02)_B01.fsa	266.039	892	91000127701_(A02)_B01.fsa	251.237	69	101100107701_(A02)_B01.fsa	268.148	99	111210111001_(A02)_B01.fsa	245.018	264	20191210121001_(A02)_B01.fsa	193.216	998	1312110021001_(A02)_B01.fsa	267.077	835
2019.01.25O_A03_A03.fsa	11.45	74	21100136804_(A01)_A01.fsa	231.42	148	31100156925_(3A02)_A02.fsa		3702	41100165464_(4A02)_A02.fsa	213.96	2741	51100165545(A02)A02.fsa	179.1	71	61100126601_(A02)_B01.fsa	200.332	4763	71100127701_(A02)_B01.fsa	285.539	5295	81100127701_(A02)_B01.fsa	267.935	305	91000127701_(A02)_B01.fsa	252.239	234	101100107701_(A02)_B01.fsa	274.764	75	111210111001_(A02)_B01.fsa	249.309	145	20191210121001_(A02)_B01.fsa	195.163	82	1312110021001_(A02)_B01.fsa	271.947	1715
2019.01.25O_A03_A03.fsa	13.39	3068	21100136804_(A01)_A01.fsa	232.54	143	31100156925_(3A02)_A02.fsa		4282	41100165464_(4A02)_A02.fsa	221.68	58	51100165545(A02)A02.fsa	181.2	163	61100126601_(A02)_B01.fsa	209.385	86	71100127701_(A02)_B01.fsa	285.778	316	81100127701_(A02)_B01.fsa	275.455	314	91000127701_(A02)_B01.fsa	254.754	82	101100107701_(A02)_B01.fsa	274.975	91	111210111001_(A02)_B01.fsa	253.151	207	20191210121001_(A02)_B01.fsa	197.675	57	1312110021001_(A02)_B01.fsa	273.749	57
2019.01.25O_A03_A03.fsa	15.97	9528	21100136804_(A01)_A01.fsa	234.17	533	31100156925_(3A02)_A02.fsa		2241	41100165464_(4A02)_A02.fsa	226.01	83	51100165545(A02)A02.fsa	187.54	381	61100126601_(A02)_B01.fsa	210.865	100	71100127701_(A02)_B01.fsa	288.091	286	81100127701_(A02)_B01.fsa	275.854	356	91000127701_(A02)_B01.fsa	258.338	10198	101100107701_(A02)_B01.fsa	276.373	910	111210111001_(A02)_B01.fsa	255.939	1655	20191210121001_(A02)_B01.fsa	200.566	60	1312110021001_(A02)_B01.fsa	278.834	325
2019.01.25O_A03_A03.fsa	16.77	28967	21100136804_(A01)_A01.fsa	235.21	4763	31100156925_(3A02)_A02.fsa		305	41100165464_(4A02)_A02.fsa	233.35	119	51100165545(A02)A02.fsa	192.25	69	61100126601_(A02)_B01.fsa	214.253	162	71100127701_(A02)_B01.fsa	289.256	961	81100127701_(A02)_B01.fsa	275.895	140	91000127701_(A02)_B01.fsa	263.816	90	101100107701_(A02)_B01.fsa	280.503	1320	111210111001_(A02)_B01.fsa	257.19	61	20191210121001_(A02)_B01.fsa	202.695	130	1312110021001_(A02)_B01.fsa	290.884	349
2019.01.25O_A03_A03.fsa	17.66	29158	21100136804_(A01)_A01.fsa	237.35	86	31100156925_(3A02)_A02.fsa	1.87	1146	41100165464_(4A02)_A02.fsa	240.2	538	51100165545(A02)A02.fsa	197.06	162	61100126601_(A02)_B01.fsa	215.383	136	71100127701_(A02)_B01.fsa	298.936	74	81100127701_(A02)_B01.fsa	280.659	792	91000127701_(A02)_B01.fsa	274.297	58	101100107701_(A02)_B01.fsa	283.888	225	111210111001_(A02)_B01.fsa	257.758	56	20191210121001_(A02)_B01.fsa	203.75	571	1312110021001_(A02)_B01.fsa	296.532	52
2019.01.25O_A03_A03.fsa	19.19	4504	21100136804_(A01)_A01.fsa	238.04	100	31100156925_(3A02)_A02.fsa	4.4	169	41100165464_(4A02)_A02.fsa	260.12	60	51100165545(A02)A02.fsa	199.57	64	61100126601_(A02)_B01.fsa	218.228	354	71100127701_(A02)_B01.fsa	302.96	2341	81100127701_(A02)_B01.fsa	281.764	551	91000127701_(A02)_B01.fsa	278.079	71	101100107701_(A02)_B01.fsa	291.132	67	111210111001_(A02)_B01.fsa	268.535	2389	20191210121001_(A02)_B01.fsa	204.333	139	1312110021001_(A02)_B01.fsa	298.646	90
2019.01.25O_A03_A03.fsa	20.08	864	21100136804_(A01)_A01.fsa	239.24	162	31100156925_(3A02)_A02.fsa	8.36	300	41100165464_(4A02)_A02.fsa	261.63	170	51100165545(A02)A02.fsa	200.46	121	61100126601_(A02)_B01.fsa	218.761	875	71100127701_(A02)_B01.fsa	308.119	52	81100127701_(A02)_B01.fsa	282.426	117	91000127701_(A02)_B01.fsa	279.223	142	101100107701_(A02)_B01.fsa	297.333	56	111210111001_(A02)_B01.fsa	272.991	72	20191210121001_(A02)_B01.fsa	217.591	169	1312110021001_(A02)_B01.fsa	302.762	2027
2019.01.25O_A03_A03.fsa	21.69	295	21100136804_(A01)_A01.fsa	239.93	136	31100156925_(3A02)_A02.fsa	11.64	909	41100165464_(4A02)_A02.fsa	266.6	974	51100165545(A02)A02.fsa	204.46	50	61100126601_(A02)_B01.fsa	220.609	642	71100127701_(A02)_B01.fsa	312.835	19529	81100127701_(A02)_B01.fsa	283.755	63	91000127701_(A02)_B01.fsa	280.074	4101	101100107701_(A02)_B01.fsa	298.652	205	111210111001_(A02)_B01.fsa	275.524	212	20191210121001_(A02)_B01.fsa	221.034	3102	1312110021001_(A02)_B01.fsa	303.962	496
2019.01.25O_A03_A03.fsa	22.58	331	21100136804_(A01)_A01.fsa	242.32	354	31100156925_(3A02)_A02.fsa	14.4	326	41100165464_(4A02)_A02.fsa	278.02	233	51100165545(A02)A02.fsa	205.18	120	61100126601_(A02)_B01.fsa	220.687	1011	71100127701_(A02)_B01.fsa	318.205	24525	81100127701_(A02)_B01.fsa	291.105	123	91000127701_(A02)_B01.fsa	284.614	387	101100107701_(A02)_B01.fsa	300.999	81	111210111001_(A02)_B01.fsa	280.826	238	20191210121001_(A02)_B01.fsa	224.065	594	1312110021001_(A02)_B01.fsa	311.58	18572
2019.01.25O_A03_A03.fsa	23.39	873	21100136804_(A01)_A01.fsa	243.78	875	31100156925_(3A02)_A02.fsa	17.39	195	41100165464_(4A02)_A02.fsa	294.93	257	51100165545(A02)A02.fsa	207.07	125	61100126601_(A02)_B01.fsa	220.866	15176	71100127701_(A02)_B01.fsa	318.681	154	81100127701_(A02)_B01.fsa	295.038	94	91000127701_(A02)_B01.fsa	285.228	56	101100107701_(A02)_B01.fsa	302.135	402	111210111001_(A02)_B01.fsa	282.282	50	20191210121001_(A02)_B01.fsa	245.606	69	1312110021001_(A02)_B01.fsa	314.474	114
2019.01.25O_A03_A03.fsa	24.11	104	21100136804_(A01)_A01.fsa	246.17	642	31100156925_(3A02)_A02.fsa	18.88	97	41100165464_(4A02)_A02.fsa	332.37	319	51100165545(A02)A02.fsa	208.17	57	61100126601_(A02)_B01.fsa	222.972	31860	71100127701_(A02)_B01.fsa	322.284	1275	81100127701_(A02)_B01.fsa	304.593	2301	91000127701_(A02)_B01.fsa	285.311	168	101100107701_(A02)_B01.fsa	303.281	325	111210111001_(A02)_B01.fsa	304.727	229	20191210121001_(A02)_B01.fsa	263.724	885	1312110021001_(A02)_B01.fsa	325.954	534
2019.01.25O_A03_A03.fsa	24.84	480	21100136804_(A01)_A01.fsa	246.85	1011	31100156925_(3A02)_A02.fsa	20.17	139	41100165464_(4A02)_A02.fsa	366.14	57	51100165545(A02)A02.fsa	211.78	70	61100126601_(A02)_B01.fsa	224.678	173	71100127701_(A02)_B01.fsa	325.843	52	81100127701_(A02)_B01.fsa	313.003	68	91000127701_(A02)_B01.fsa	289.732	1383	101100107701_(A02)_B01.fsa	310.308	480	111210111001_(A02)_B01.fsa	311.313	1677	20191210121001_(A02)_B01.fsa	266.188	300	1312110021001_(A02)_B01.fsa	330.77	170
2019.01.25O_A03_A03.fsa	27.26	835	21100136804_(A01)_A01.fsa	247.87	15176	31100156925_(3A02)_A02.fsa	25.48	695	41100165464_(4A02)_A02.fsa	384.49	317	51100165545(A02)A02.fsa	215.82	528	61100126601_(A02)_B01.fsa	225.125	82	71100127701_(A02)_B01.fsa	326.743	175	81100127701_(A02)_B01.fsa	313.462	189	91000127701_(A02)_B01.fsa	290.443	455	101100107701_(A02)_B01.fsa	311.111	787	111210111001_(A02)_B01.fsa	318.995	84	20191210121001_(A02)_B01.fsa	267.246	3671	1312110021001_(A02)_B01.fsa	349.674	666
2019.01.25O_A03_A03.fsa	30.16	553	21100136804_(A01)_A01.fsa	248.81	31860	31100156925_(3A02)_A02.fsa	31.16	892	41100165464_(4A02)_A02.fsa	448.13	140	51100165545(A02)A02.fsa	217.34	2197	61100126601_(A02)_B01.fsa	226.809	104	71100127701_(A02)_B01.fsa	327.418	108	81100127701_(A02)_B01.fsa	314.917	120	91000127701_(A02)_B01.fsa	294.172	56	101100107701_(A02)_B01.fsa	312.774	2140	111210111001_(A02)_B01.fsa	320.834	266	20191210121001_(A02)_B01.fsa	268.242	272	1312110021001_(A02)_B01.fsa	351.057	320
2019.01.25O_A03_A03.fsa	32.5	68	21100136804_(A01)_A01.fsa	251.97	173	31100156925_(3A02)_A02.fsa	37.2	96	41100165465_(4A03)_A03.fsa		1056	51100165545(A02)A02.fsa	224.97	115	61100126601_(A02)_B01.fsa	231.726	245	71100127701_(A02)_B01.fsa	339.416	986	81100127701_(A02)_B01.fsa	333.476	2931	91000127701_(A02)_B01.fsa	301.203	59	101100107701_(A02)_B01.fsa	316.203	823	111210111001_(A02)_B01.fsa	322.957	420	20191210121001_(A02)_B01.fsa	275.43	160	1312110021001_(A02)_B01.fsa	352.402	58
2019.01.25O_A03_A03.fsa	33.63	164	21100136804_(A01)_A01.fsa	252.92	82	31100156925_(3A02)_A02.fsa	38.8	70	41100165465_(4A03)_A03.fsa		359	51100165545(A02)A02.fsa	227.66	51	61100126601_(A02)_B01.fsa	233.231	828	71100127701_(A02)_B01.fsa	343.438	89	81100127701_(A02)_B01.fsa	334.259	2002	91000127701_(A02)_B01.fsa	304.482	130	101100107701_(A02)_B01.fsa	322.567	73	111210111001_(A02)_B01.fsa	325.936	200	20191210121001_(A02)_B01.fsa	282.397	276	1312110021001_(A02)_B01.fsa	354.38	728
2019.01.25O_A03_A03.fsa	35.7	725	21100136804_(A01)_A01.fsa	254.82	104	31100156925_(3A02)_A02.fsa	41.41	299	41100165465_(4A03)_A03.fsa		421	51100165545(A02)A02.fsa	234.36	77	61100126601_(A02)_B01.fsa	234.117	929	71100127701_(A02)_B01.fsa	346.698	230	81100127701_(A02)_B01.fsa	337.828	64	91000127701_(A02)_B01.fsa	308.554	119	101100107701_(A02)_B01.fsa	322.892	366	111210111001_(A02)_B01.fsa	327.772	4216	20191210121001_(A02)_B01.fsa	284.992	75	1312110021001_(A02)_B01.fsa	354.742	104
2019.01.25O_A03_A03.fsa	39.3	625	21100136804_(A01)_A01.fsa	255.6	245	31100156925_(3A02)_A02.fsa	42.65	423	41100165465_(4A03)_A03.fsa		247	51100165545(A02)A02.fsa	235.37	469	61100126601_(A02)_B01.fsa	237.812	568	71100127701_(A02)_B01.fsa	353.176	51	81100127701_(A02)_B01.fsa	340.778	441	91000127701_(A02)_B01.fsa	309.543	255	101100107701_(A02)_B01.fsa	324.487	51	111210111001_(A02)_B01.fsa	332.115	493	20191210121001_(A02)_B01.fsa	299.99	159	1312110021001_(A02)_B01.fsa	355.417	84
2019.01.25O_A03_A03.fsa	41.94	53	21100136804_(A01)_A01.fsa	258.6	828	31100156925_(3A02)_A02.fsa	44.74	54	41100165465_(4A03)_A03.fsa		111	51100165545(A02)A02.fsa	239.04	62	61100126601_(A02)_B01.fsa	244.38	1203	71100127701_(A02)_B01.fsa	359.167	84	81100127701_(A02)_B01.fsa	349.375	428	91000127701_(A02)_B01.fsa	312.18	228	101100107701_(A02)_B01.fsa	325.919	194	111210111001_(A02)_B01.fsa	333.669	58	20191210121001_(A02)_B01.fsa	303.012	4052	1312110021001_(A02)_B01.fsa	357.47	83
2019.01.25O_A03_A03.fsa	42.83	59	21100136804_(A01)_A01.fsa	259.47	929	31100156925_(3A02)_A02.fsa	46.01	151	41100165465_(4A03)_A03.fsa		280	51100165545(A02)A02.fsa	241.38	102	61100126601_(A02)_B01.fsa	246.85	53	71100127701_(A02)_B01.fsa	359.478	115	81100127701_(A02)_B01.fsa	350.554	419	91000127701_(A02)_B01.fsa	313.067	84	101100107701_(A02)_B01.fsa	332.602	80	111210111001_(A02)_B01.fsa	355.529	109	20191210121001_(A02)_B01.fsa	304.498	737	1312110021001_(A02)_B01.fsa	359.731	52
2019.01.25O_A03_A03.fsa	52.51	2424	21100136804_(A01)_A01.fsa	260.57	568	31100156925_(3A02)_A02.fsa	49.07	1793	41100165465_(4A03)_A03.fsa		991	51100165545(A02)A02.fsa	242.72	158	61100126601_(A02)_B01.fsa	248.879	535	71100127701_(A02)_B01.fsa	361.739	207	81100127701_(A02)_B01.fsa	352.173	367	91000127701_(A02)_B01.fsa	316.755	193	101100107701_(A02)_B01.fsa	338.058	112	111210111001_(A02)_B01.fsa	356.584	342	20191210121001_(A02)_B01.fsa	310.723	20702	1312110021001_(A02)_B01.fsa	360.658	32585
2019.01.25O_A03_A03.fsa	81.17	162	21100136804_(A01)_A01.fsa	261.75	1203	31100156925_(3A02)_A02.fsa	54.4	55	41100165465_(4A03)_A03.fsa		384	51100165545(A02)A02.fsa	246.48	84	61100126601_(A02)_B01.fsa	253.507	51	71100127701_(A02)_B01.fsa	362.317	105	81100127701_(A02)_B01.fsa	352.593	202	91000127701_(A02)_B01.fsa	324.279	3985	101100107701_(A02)_B01.fsa	339.95	70	111210111001_(A02)_B01.fsa	367.176	97	20191210121001_(A02)_B01.fsa	313.718	52	1312110021001_(A02)_B01.fsa	366.119	122
2019.01.25O_A03_A03.fsa	91.13	391	21100136804_(A01)_A01.fsa	262.77	53	31100156925_(3A02)_A02.fsa	56.03	71	41100165465_(4A03)_A03.fsa		6564	51100165545(A02)A02.fsa	247.95	54	61100126601_(A02)_B01.fsa	258.201	720	71100127701_(A02)_B01.fsa	362.317	26677	81100127701_(A02)_B01.fsa	354.143	86	91000127701_(A02)_B01.fsa	327.507	157	101100107701_(A02)_B01.fsa	343.031	138	111210111001_(A02)_B01.fsa	374.456	3102	20191210121001_(A02)_B01.fsa	313.9	1061	1312110021001_(A02)_B01.fsa	367.773	670
2019.01.25O_A03_A03.fsa	92.07	1083	21100136804_(A01)_A01.fsa	263.8	535	31100156925_(3A02)_A02.fsa	56.94	50	41100165465_(4A03)_A03.fsa		7462	51100165545(A02)A02.fsa	248.74	194	61100126601_(A02)_B01.fsa	258.397	1323	71100127701_(A02)_B01.fsa	368.512	81	81100127701_(A02)_B01.fsa	361.833	890	91000127701_(A02)_B01.fsa	328.311	93	101100107701_(A02)_B01.fsa	349.163	677	111210111001_(A02)_B01.fsa	374.666	55	20191210121001_(A02)_B01.fsa	314.761	61	1312110021001_(A02)_B01.fsa	381.542	58
2019.01.25O_A03_A03.fsa	98.3	86	21100136804_(A01)_A01.fsa	265.21	51	31100156925_(3A02)_A02.fsa	62.34	526	41100165465_(4A03)_A03.fsa	15.19	999	51100165545(A02)A02.fsa	255.55	314	61100126601_(A02)_B01.fsa	261.491	198	71100127701_(A02)_B01.fsa	372.098	1401	81100127701_(A02)_B01.fsa	362.854	159	91000127701_(A02)_B01.fsa	329.73	1215	101100107701_(A02)_B01.fsa	352.489	124	111210111001_(A02)_B01.fsa	376.255	58	20191210121001_(A02)_B01.fsa	320.319	2859	1312110021001_(A02)_B01.fsa	383.403	69
2019.01.25O_A03_A03.fsa	101.86	58	21100136804_(A01)_A01.fsa	266	720	31100156925_(3A02)_A02.fsa	63.97	71	41100165465_(4A03)_A03.fsa	23.41	5258	51100165545(A02)A02.fsa	258.52	1979	61100126601_(A02)_B01.fsa	264.242	161	71100127701_(A02)_B01.fsa	376.588	680	81100127701_(A02)_B01.fsa	364.038	59	91000127701_(A02)_B01.fsa	337.662	237	101100107701_(A02)_B01.fsa	358.238	90	111210111001_(A02)_B01.fsa	382.055	59	20191210121001_(A02)_B01.fsa	327.031	739	1312110021001_(A02)_B01.fsa	387.352	182
2019.01.25O_A03_A03.fsa	117.53	199	21100136804_(A01)_A01.fsa	266.94	1323	31100156925_(3A02)_A02.fsa	72.97	52	41100165465_(4A03)_A03.fsa	30.16	1568	51100165545(A02)A02.fsa	264.97	602	61100126601_(A02)_B01.fsa	267.816	71	71100127701_(A02)_B01.fsa	378.822	265	81100127701_(A02)_B01.fsa	368.107	1110	91000127701_(A02)_B01.fsa	342.905	75	101100107701_(A02)_B01.fsa	358.881	116	111210111001_(A02)_B01.fsa	386.476	257	20191210121001_(A02)_B01.fsa	333.297	136	1312110021002_(A03)_C01.fsa	40.1884	107
2019.01.25O_A03_A03.fsa	133.4	73	21100136804_(A01)_A01.fsa	267.88	198	31100156925_(3A02)_A02.fsa	79.39	480	41100165465_(4A03)_A03.fsa	32.65	1276	51100165545(A02)A02.fsa	267.82	243	61100126601_(A02)_B01.fsa	267.865	59	71100127702_(A03)_C01.fsa	3.06288	327	81100127701_(A02)_B01.fsa	370.055	77	91000127701_(A02)_B01.fsa	342.997	123	101100107701_(A02)_B01.fsa	359.519	1664	111210111001_(A02)_B01.fsa	388.68	7620	20191210121001_(A02)_B01.fsa	335.067	60	1312110021002_(A03)_C01.fsa	49.7721	90
2019.01.25O_A03_A03.fsa	145.01	76	21100136804_(A01)_A01.fsa	270.16	161	31100156925_(3A02)_A02.fsa	85.91	50	41100165465_(4A03)_A03.fsa	33.47	53	51100165545(A02)A02.fsa	270.17	108	61100126601_(A02)_B01.fsa	269.44	340	71100127702_(A03)_C01.fsa	7.47987	87	81100127701_(A02)_B01.fsa	370.862	444	91000127701_(A02)_B01.fsa	348.007	88	101100107701_(A02)_B01.fsa	359.799	8582	111210111001_(A02)_B01.fsa	398.291	154	20191210121001_(A02)_B01.fsa	337.927	391	1312110021002_(A03)_C01.fsa	50.3588	70
2019.01.25O_A03_A03.fsa	146.34	70	21100136804_(A01)_A01.fsa	271.26	71	31100156925_(3A02)_A02.fsa	88	174	41100165465_(4A03)_A03.fsa	34.99	1775	51100165545(A02)A02.fsa	270.96	52	61100126601_(A02)_B01.fsa	272.834	898	71100127702_(A03)_C01.fsa	11.981	320	81100127701_(A02)_B01.fsa	371.437	291	91000127701_(A02)_B01.fsa	352.47	80	101100107701_(A02)_B01.fsa	374.613	190	111210111001_(A02)_B01.fsa	398.607	221	20191210121001_(A02)_B01.fsa	347.722	109	1312110021002_(A03)_C01.fsa	50.6717	1029
2019.01.25O_A03_A03.fsa	152.72	280	21100136804_(A01)_A01.fsa	272.28	59	31100156925_(3A02)_A02.fsa	91.8	72	41100165465_(4A03)_A03.fsa	36.31	5826	51100165545(A02)A02.fsa	272.93	120	61100126601_(A02)_B01.fsa	274.293	32405	71100127702_(A03)_C01.fsa	15.0163	74	81100127701_(A02)_B01.fsa	372.957	92	91000127701_(A02)_B01.fsa	356.063	8384	101100107701_(A02)_B01.fsa	376.281	163	111210111001_(A02)_B01.fsa	402.16	550	20191210121001_(A02)_B01.fsa	354.267	279	1312110021002_(A03)_C01.fsa	53.675	76
2019.01.25O_A03_A03.fsa	156.49	56	21100136804_(A01)_A01.fsa	274.32	340	31100156925_(3A02)_A02.fsa	97.08	98	41100165465_(4A03)_A03.fsa	37.65	213	51100165545(A02)A02.fsa	276.68	720	61100126601_(A02)_B01.fsa	279.234	59	71100127702_(A03)_C01.fsa	22.8674	2390	81100127701_(A02)_B01.fsa	375.305	67	91000127701_(A02)_B01.fsa	372.495	658	101100107701_(A02)_B01.fsa	379.542	674	111210111001_(A02)_B01.fsa	403.174	93	20191210121001_(A02)_B01.fsa	363.025	64	1312110021002_(A03)_C01.fsa	54.0859	63
2019.01.25O_A03_A03.fsa	157.94	142	21100136804_(A01)_A01.fsa	275.34	898	31100156925_(3A02)_A02.fsa	98.45	77	41100165465_(4A03)_A03.fsa	38.32	123	51100165545(A02)A02.fsa	282.81	393	61100126601_(A02)_B01.fsa	280.068	83	71100127702_(A03)_C01.fsa	25.9271	146	81100127701_(A02)_B01.fsa	375.811	14929	91000127701_(A02)_B01.fsa	373.842	1751	101100107701_(A02)_B01.fsa	381.126	1415	111210111001_(A02)_B01.fsa	406.489	107	20191210121001_(A02)_B01.fsa	366.412	699	1312110021002_(A03)_C01.fsa	55.5632	76
2019.01.25O_A03_A03.fsa	289	99	21100136804_(A01)_A01.fsa	276.28	32405	31100156925_(3A02)_A02.fsa	105.02	91	41100165465_(4A03)_A03.fsa	39.1	89	51100165545(A02)A02.fsa	284.35	53	61100126601_(A02)_B01.fsa	284.563	157	71100127702_(A03)_C01.fsa	32.2764	220	81100127701_(A02)_B01.fsa	379.971	4544	91000127701_(A02)_B01.fsa	376.455	52	101100107701_(A02)_B01.fsa	381.229	52	111210111001_(A02)_B01.fsa	408.11	595	20191210121001_(A02)_B01.fsa	373.177	121	1312110021002_(A03)_C01.fsa	59.972	61
2019.01.25O_A03_A03.fsa	297.99	82	21100136804_(A01)_A01.fsa	278.56	59	31100156925_(3A02)_A02.fsa	106.16	1897	41100165465_(4A03)_A03.fsa	42.85	5963	51100165545(A02)A02.fsa	287.31	179	61100126601_(A02)_B01.fsa	291.619	108	71100127702_(A03)_C01.fsa	34.8695	76	81100127701_(A02)_B01.fsa	384.99	419	91000127701_(A02)_B01.fsa	386.546	53	101100107701_(A02)_B01.fsa	381.745	1665	111210111001_(A02)_B01.fsa	408.767	83	20191210121001_(A02)_B01.fsa	379.697	327	1312110021002_(A03)_C01.fsa	70.4379	769
2019.01.25O_A04_A04.fsa	8.87	277	21100136804_(A01)_A01.fsa	280.67	83	31100156925_(3A02)_A02.fsa	108.1	260	41100165465_(4A03)_A03.fsa	46.38	2657	51100165545(A02)A02.fsa	288.2	228	61100126601_(A02)_B01.fsa	293.592	1181	71100127702_(A03)_C01.fsa	34.9829	186	81100127701_(A02)_B01.fsa	391.469	50	91000127701_(A02)_B01.fsa	387.275	177	101100107701_(A02)_B01.fsa	383.445	1049	111210111001_(A02)_B01.fsa	410.694	136	20191210121001_(A02)_B01.fsa	387.023	226	1312110021002_(A03)_C01.fsa	77.5265	1577
2019.01.25O_A04_A04.fsa	13.31	2385	21100136804_(A01)_A01.fsa	281.62	157	31100156925_(3A02)_A02.fsa	111.58	58	41100165465_(4A03)_A03.fsa	50.24	1506	51100165545(A02)A02.fsa	292.03	533	61100126601_(A02)_B01.fsa	295.554	217	71100127702_(A03)_C01.fsa	56.7571	78	81100127701_(A02)_B01.fsa	395.847	1415	91000127701_(A02)_B01.fsa	389.274	218	101100107701_(A02)_B01.fsa	385.254	84	111210111001_(A02)_B01.fsa	413.915	54	20191210121001_(A02)_B01.fsa	394.593	1251	1312110021002_(A03)_C01.fsa	79.0669	271
2019.01.25O_A04_A04.fsa	15.81	8433	21100136804_(A01)_A01.fsa	282.71	108	31100156925_(3A02)_A02.fsa	113.6	5149	41100165465_(4A03)_A03.fsa	53.78	2064	51100165545(A02)A02.fsa	296.26	191	61100126601_(A02)_B01.fsa	298.832	59	71100127702_(A03)_C01.fsa	58.4655	982	81100127701_(A02)_B01.fsa	398.08	123	91000127701_(A02)_B01.fsa	391.456	114	101100107701_(A02)_B01.fsa	385.876	77	111210111001_(A02)_B01.fsa	417.121	94	20191210121001_(A02)_B01.fsa	401.24	62	1312110021002_(A03)_C01.fsa	85.4547	144
2019.01.25O_A04_A04.fsa	16.69	26502	21100136804_(A01)_A01.fsa	283.57	1181	31100156925_(3A02)_A02.fsa	116.85	60	41100165465_(4A03)_A03.fsa	57.24	868	51100165545(A02)A02.fsa	302.91	51	61100126601_(A02)_B01.fsa	312.837	72	71100127702_(A03)_C01.fsa	58.5541	74	81100127701_(A02)_B01.fsa	398.672	75	91000127701_(A02)_B01.fsa	391.686	285	101100107701_(A02)_B01.fsa	402.688	1535	111210111001_(A02)_B01.fsa	419.022	429	20191210121001_(A02)_B01.fsa	406.008	78	1312110021002_(A03)_C01.fsa	88.1268	162
2019.01.25O_A04_A04.fsa	17.5	25464	21100136804_(A01)_A01.fsa	285.06	217	31100156925_(3A02)_A02.fsa	120.93	6200	41100165465_(4A03)_A03.fsa	60	3641	51100165545(A02)A02.fsa	305.96	111	61100126601_(A02)_B01.fsa	317.676	121	71100127702_(A03)_C01.fsa	58.9385	2359	81100127701_(A02)_B01.fsa	402.116	379	91000127701_(A02)_B01.fsa	392.523	504	101100107701_(A02)_B01.fsa	405.777	201	111210111001_(A02)_B01.fsa	419.334	1442	20191210121001_(A02)_B01.fsa	419.694	80	1312110021002_(A03)_C01.fsa	95.0939	59
2019.01.25O_A04_A04.fsa	18.23	8205	21100136804_(A01)_A01.fsa	286	59	31100156925_(3A02)_A02.fsa	122.97	592	41100165465_(4A03)_A03.fsa	61.9	213	51100165545(A02)A02.fsa	313.14	58	61100126601_(A02)_B01.fsa	320.854	908	71100127702_(A03)_C01.fsa	61.3019	25765	81100127701_(A02)_B01.fsa	409.944	51	91000127701_(A02)_B01.fsa	403.007	78	101100107701_(A02)_B01.fsa	418.538	200	111210111001_(A02)_B01.fsa	420.464	89	20191210121001_(A02)_B01.fsa	422.708	136	1312110021002_(A03)_C01.fsa	108.974	59
2019.01.25O_A04_A04.fsa	19.19	2407	21100136804_(A01)_A01.fsa	286.94	72	31100156925_(3A02)_A02.fsa	125.41	135	41100165465_(4A03)_A03.fsa	63.06	855	51100165545(A02)A02.fsa	314.04	72	61100126601_(A02)_B01.fsa	326.446	225	71100127702_(A03)_C01.fsa	61.9879	96	81100127701_(A02)_B01.fsa	419.915	116	91000127701_(A02)_B01.fsa	410.073	102	101100107701_(A02)_B01.fsa	424.502	53	111210111001_(A02)_B01.fsa	422.975	2640	20191210121001_(A02)_B01.fsa	424.285	688	1312110021002_(A03)_C01.fsa	109.421	497
2019.01.25O_A04_A04.fsa	20.16	184	21100136804_(A01)_A01.fsa	288.9	121	31100156925_(3A02)_A02.fsa	126.43	795	41100165465_(4A03)_A03.fsa	63.71	971	51100165545(A02)A02.fsa	322.65	205	61100126601_(A02)_B01.fsa	331.568	266	71100127702_(A03)_C01.fsa	63.0181	113	81100127701_(A02)_B01.fsa	427.355	572	91000127701_(A02)_B01.fsa	425.719	67	101100107701_(A02)_B01.fsa	425.979	120	111210111001_(A02)_B01.fsa	430.79	67	20191210121001_(A02)_B01.fsa	429.038	74	1312110021002_(A03)_C01.fsa	124.907	130
2019.01.25O_A04_A04.fsa	21.85	226	21100136804_(A01)_A01.fsa	290.46	908	31100156925_(3A02)_A02.fsa	131.04	6966	41100165465_(4A03)_A03.fsa	65.28	821	51100165545(A02)A02.fsa	324.67	72	61100126601_(A02)_B01.fsa	335.649	78	71100127702_(A03)_C01.fsa	68.3531	63	81100127702_(A03)_C01.fsa	4.3679	456	91000127702_(A03)_C01.fsa	4.45002	998	101100107702_(A03)_C01.fsa	9.9497	96	111210111002_(A03)_C01.fsa	9.35297	269	20191210121002_(A03)_C01.fsa	4.32668	4274	1312110021002_(A03)_C01.fsa	127.862	385
2019.01.25O_A04_A04.fsa	22.74	948	21100136804_(A01)_A01.fsa	292.5	225	31100156925_(3A02)_A02.fsa	132.55	1109	41100165465_(4A03)_A03.fsa	66.6	377	51100165545(A02)A02.fsa	327.44	203	61100126601_(A02)_B01.fsa	336.448	58	71100127702_(A03)_C01.fsa	69.0572	101	81100127702_(A03)_C01.fsa	29.1244	158	91000127702_(A03)_C01.fsa	12.3378	104	101100107702_(A03)_C01.fsa	11.8885	187	111210111002_(A03)_C01.fsa	10.4589	67	20191210121002_(A03)_C01.fsa	5.64049	246	1312110021002_(A03)_C01.fsa	130.779	12177
2019.01.25O_A04_A04.fsa	24.76	504	21100136804_(A01)_A01.fsa	294.29	266	31100156925_(3A02)_A02.fsa	134.28	139	41100165465_(4A03)_A03.fsa	68.24	276	51100165545(A02)A02.fsa	330.06	3329	61100126601_(A02)_B01.fsa	336.788	383	71100127702_(A03)_C01.fsa	70.0934	483	81100127702_(A03)_C01.fsa	34.3052	340	91000127702_(A03)_C01.fsa	12.6301	1063	101100107702_(A03)_C01.fsa	16.0715	395	111210111002_(A03)_C01.fsa	12.2191	75	20191210121002_(A03)_C01.fsa	12.8292	97	1312110021002_(A03)_C01.fsa	132.303	115
2019.01.25O_A04_A04.fsa	27.02	1249	21100136804_(A01)_A01.fsa	297.89	78	31100156925_(3A02)_A02.fsa	138.36	52	41100165465_(4A03)_A03.fsa	70.29	454	51100165545(A02)A02.fsa	334.62	148	61100126601_(A02)_B01.fsa	337.923	93	71100127702_(A03)_C01.fsa	70.9883	438	81100127702_(A03)_C01.fsa	35.4508	152	91000127702_(A03)_C01.fsa	12.8492	463	101100107702_(A03)_C01.fsa	17.7895	56	111210111002_(A03)_C01.fsa	12.9578	81	20191210121002_(A03)_C01.fsa	14.1193	54	1312110021002_(A03)_C01.fsa	134.64	62
2019.01.25O_A04_A04.fsa	30.97	436	21100136804_(A01)_A01.fsa	301.34	58	31100156925_(3A02)_A02.fsa	141.79	135	41100165465_(4A03)_A03.fsa	71.14	1032	51100165545(A02)A02.fsa	358.76	87	61100126601_(A02)_B01.fsa	341.499	564	71100127702_(A03)_C01.fsa	74.6656	624	81100127702_(A03)_C01.fsa	50.5271	1663	91000127702_(A03)_C01.fsa	15.5057	53	101100107702_(A03)_C01.fsa	26.7669	318	111210111002_(A03)_C01.fsa	14.7286	133	20191210121002_(A03)_C01.fsa	18.6147	8202	1312110021002_(A03)_C01.fsa	138.401	53
2019.01.25O_A04_A04.fsa	33.15	578	21100136804_(A01)_A01.fsa	302.43	383	31100156925_(3A02)_A02.fsa	145.13	378	41100165465_(4A03)_A03.fsa	72.57	316	51100165545(A02)A02.fsa	359.6	55	61100126601_(A02)_B01.fsa	342.102	145	71100127702_(A03)_C01.fsa	82.1058	130	81100127702_(A03)_C01.fsa	52.3241	61	91000127702_(A03)_C01.fsa	18.9138	3436	101100107702_(A03)_C01.fsa	28.008	58	111210111002_(A03)_C01.fsa	17.2399	79	20191210121002_(A03)_C01.fsa	23.7138	61	1312110021002_(A03)_C01.fsa	138.72	241
2019.01.25O_A04_A04.fsa	35.54	722	21100136804_(A01)_A01.fsa	304.11	93	31100156925_(3A02)_A02.fsa	146.69	113	41100165465_(4A03)_A03.fsa	73.8	633	51100165545(A02)A02.fsa	405.73	60	61100126601_(A02)_B01.fsa	348.511	1860	71100127702_(A03)_C01.fsa	95.3108	72	81100127702_(A03)_C01.fsa	53.3942	72	91000127702_(A03)_C01.fsa	21.129	91	101100107702_(A03)_C01.fsa	30.7373	269	111210111002_(A03)_C01.fsa	22.2538	320	20191210121002_(A03)_C01.fsa	28.7546	66	1312110021002_(A03)_C01.fsa	140.575	51
2019.01.25O_A04_A04.fsa	39.23	528	21100136804_(A01)_A01.fsa	307.8	564	31100156925_(3A02)_A02.fsa	148.08	118	41100165465_(4A03)_A03.fsa	74.87	1767	51100165545(A02)A02.fsa	406.78	74	61100126601_(A02)_B01.fsa	355.9	66	71100127702_(A03)_C01.fsa	96.1669	2773	81100127702_(A03)_C01.fsa	55.1397	500	91000127702_(A03)_C01.fsa	21.7032	73	101100107702_(A03)_C01.fsa	33.9182	210	111210111002_(A03)_C01.fsa	29.4583	167	20191210121002_(A03)_C01.fsa	29.7816	96	1312110021002_(A03)_C01.fsa	142.101	208
2019.01.25O_A04_A04.fsa	45.03	171	21100136804_(A01)_A01.fsa	310.24	145	31100156925_(3A02)_A02.fsa	151.15	888	41100165465_(4A03)_A03.fsa	78.03	1967	51100165545(A02)A02.fsa	420.63	65	61100126601_(A02)_B01.fsa	357.312	56	71100127702_(A03)_C01.fsa	97.1494	62	81100127702_(A03)_C01.fsa	56.5998	77	91000127702_(A03)_C01.fsa	24.0982	51	101100107702_(A03)_C01.fsa	50.3143	634	111210111002_(A03)_C01.fsa	33.0414	123	20191210121002_(A03)_C01.fsa	39.6826	67	1312110021002_(A03)_C01.fsa	148.681	2954
2019.01.25O_A04_A04.fsa	46.26	265	21100136804_(A01)_A01.fsa	311.25	1860	31100156925_(3A02)_A02.fsa	154.27	135	41100165465_(4A03)_A03.fsa	82.61	2276	51100165545(A02)A02.fsa	424.78	141	61100126601_(A02)_B01.fsa	357.791	574	71100127702_(A03)_C01.fsa	102.684	319	81100127702_(A03)_C01.fsa	56.9879	276	91000127702_(A03)_C01.fsa	24.4646	68	101100107702_(A03)_C01.fsa	51.9886	57	111210111002_(A03)_C01.fsa	34.7888	65	20191210121002_(A03)_C01.fsa	41.1964	3127	1312110021002_(A03)_C01.fsa	157.754	88
2019.01.25O_A04_A04.fsa	50.69	85	21100136804_(A01)_A01.fsa	314.11	66	31100156925_(3A02)_A02.fsa	157.42	101	41100165465_(4A03)_A03.fsa	86.52	414	51100165545(A02)A02.fsa	451.32	68	61100126601_(A02)_B01.fsa	363.491	235	71100127702_(A03)_C01.fsa	108.03	32396	81100127702_(A03)_C01.fsa	61.5839	62	91000127702_(A03)_C01.fsa	40.0661	55	101100107702_(A03)_C01.fsa	53.0632	55	111210111002_(A03)_C01.fsa	35.0434	361	20191210121002_(A03)_C01.fsa	43.4337	178	1312110021002_(A03)_C01.fsa	163.129	384
2019.01.25O_A04_A04.fsa	53.02	1818	21100136804_(A01)_A01.fsa	315.37	56	31100156925_(3A02)_A02.fsa	160.48	99	41100165465_(4A03)_A03.fsa	90.15	896	51100165546(A03)A03.fsa		119	61100126601_(A02)_B01.fsa	364.709	58	71100127702_(A03)_C01.fsa	113.543	177	81100127702_(A03)_C01.fsa	62.4174	120	91000127702_(A03)_C01.fsa	40.2853	53	101100107702_(A03)_C01.fsa	53.7746	106	111210111002_(A03)_C01.fsa	36.972	1124	20191210121002_(A03)_C01.fsa	44.0329	199	1312110021002_(A03)_C01.fsa	164.447	72
2019.01.25O_A04_A04.fsa	57.48	51	21100136804_(A01)_A01.fsa	316.97	574	31100156925_(3A02)_A02.fsa	161.06	115	41100165465_(4A03)_A03.fsa	96.15	119	51100165546(A03)A03.fsa		58	61100126601_(A02)_B01.fsa	371.985	59	71100127702_(A03)_C01.fsa	124.59	173	81100127702_(A03)_C01.fsa	66.44	52	91000127702_(A03)_C01.fsa	47.6831	473	101100107702_(A03)_C01.fsa	60.2013	66	111210111002_(A03)_C01.fsa	42.1484	65	20191210121002_(A03)_C01.fsa	47.2658	91	1312110021002_(A03)_C01.fsa	164.535	65
2019.01.25O_A04_A04.fsa	60.84	69	21100136804_(A01)_A01.fsa	318.23	235	31100156925_(3A02)_A02.fsa	162.6	128	41100165465_(4A03)_A03.fsa	100.15	7082	51100165546(A03)A03.fsa		83	61100126601_(A02)_B01.fsa	374.592	84	71100127702_(A03)_C01.fsa	126.158	1901	81100127702_(A03)_C01.fsa	67.5563	1862	91000127702_(A03)_C01.fsa	48.321	428	101100107702_(A03)_C01.fsa	60.3049	55	111210111002_(A03)_C01.fsa	52.6105	713	20191210121002_(A03)_C01.fsa	48.3709	117	1312110021002_(A03)_C01.fsa	165.184	89
2019.01.25O_A04_A04.fsa	71.93	1077	21100136804_(A01)_A01.fsa	321.68	58	31100156925_(3A02)_A02.fsa	169.1	1633	41100165465_(4A03)_A03.fsa	101.88	261	51100165546(A03)A03.fsa		148	61100126601_(A02)_B01.fsa	381.52	222	71100127702_(A03)_C01.fsa	142.373	119	81100127702_(A03)_C01.fsa	70.6669	100	91000127702_(A03)_C01.fsa	48.4563	120	101100107702_(A03)_C01.fsa	61.7569	51	111210111002_(A03)_C01.fsa	54.161	52	20191210121002_(A03)_C01.fsa	48.6226	161	1312110021002_(A03)_C01.fsa	166.478	651
2019.01.25O_A04_A04.fsa	77.05	78	21100136804_(A01)_A01.fsa	322.94	59	31100156925_(3A02)_A02.fsa	172.7	102	41100165465_(4A03)_A03.fsa	103.56	950	51100165546(A03)A03.fsa		264	61100126601_(A02)_B01.fsa	382.621	180	71100127702_(A03)_C01.fsa	146.244	53	81100127702_(A03)_C01.fsa	76.0752	295	91000127702_(A03)_C01.fsa	49.1462	1185	101100107702_(A03)_C01.fsa	68.3769	1298	111210111002_(A03)_C01.fsa	54.8775	1075	20191210121002_(A03)_C01.fsa	56.2181	459	1312110021002_(A03)_C01.fsa	187.383	2233
2019.01.25O_A04_A04.fsa	77.98	210	21100136804_(A01)_A01.fsa	323.87	84	31100156925_(3A02)_A02.fsa	173.75	102	41100165465_(4A03)_A03.fsa	104.43	98	51100165546(A03)A03.fsa		460	61100126601_(A02)_B01.fsa	389.253	132	71100127702_(A03)_C01.fsa	151.576	72	81100127702_(A03)_C01.fsa	76.612	127	91000127702_(A03)_C01.fsa	51.2323	112	101100107702_(A03)_C01.fsa	75.7267	636	111210111002_(A03)_C01.fsa	60.1008	70	20191210121002_(A03)_C01.fsa	60.5751	77	1312110021002_(A03)_C01.fsa	190.191	61
2019.01.25O_A04_A04.fsa	81.15	82	21100136804_(A01)_A01.fsa	325.98	222	31100156925_(3A02)_A02.fsa	175.15	59	41100165465_(4A03)_A03.fsa	106.25	950	51100165546(A03)A03.fsa		1895	61100126602_(A03)_C01.fsa	5.81041	1676	71100127702_(A03)_C01.fsa	153.591	247	81100127702_(A03)_C01.fsa	77.3828	54	91000127702_(A03)_C01.fsa	63.8021	82	101100107702_(A03)_C01.fsa	75.9517	62	111210111002_(A03)_C01.fsa	63.4041	1117	20191210121002_(A03)_C01.fsa	66.8914	94	1312110021002_(A03)_C01.fsa	195.006	54
2019.01.25O_A04_A04.fsa	82.83	128	21100136804_(A01)_A01.fsa	328.26	180	31100156925_(3A02)_A02.fsa	178.56	68	41100165465_(4A03)_A03.fsa	107.94	95	51100165546(A03)A03.fsa		531	61100126602_(A03)_C01.fsa	9.39651	10768	71100127702_(A03)_C01.fsa	156.585	796	81100127702_(A03)_C01.fsa	77.5874	337	91000127702_(A03)_C01.fsa	66.9748	603	101100107702_(A03)_C01.fsa	80.8256	1476	111210111002_(A03)_C01.fsa	77.75	334	20191210121002_(A03)_C01.fsa	70.8054	7403	1312110021002_(A03)_C01.fsa	200.995	101
2019.01.25O_A04_A04.fsa	83.77	484	21100136804_(A01)_A01.fsa	329.35	132	31100156925_(3A02)_A02.fsa	181.36	164	41100165465_(4A03)_A03.fsa	108.75	633	51100165546(A03)A03.fsa		1185	61100126602_(A03)_C01.fsa	11.2027	3852	71100127702_(A03)_C01.fsa	163.336	144	81100127702_(A03)_C01.fsa	77.7906	3031	91000127702_(A03)_C01.fsa	68.2497	956	101100107702_(A03)_C01.fsa	94.1565	170	111210111002_(A03)_C01.fsa	78.8284	387	20191210121002_(A03)_C01.fsa	73.8776	848	1312110021002_(A03)_C01.fsa	202.466	50
2019.01.25O_A04_A04.fsa	85.17	418	21100136804_(A01)_A01.fsa	330.28	1676	31100156925_(3A02)_A02.fsa	183.29	81	41100165465_(4A03)_A03.fsa	109.36	902	51100165546(A03)A03.fsa	3.28	517	61100126602_(A03)_C01.fsa	13.032	113	71100127702_(A03)_C01.fsa	166.756	1033	81100127702_(A03)_C01.fsa	88.8402	739	91000127702_(A03)_C01.fsa	70.4962	75	101100107702_(A03)_C01.fsa	96.0137	129	111210111002_(A03)_C01.fsa	82.4591	60	20191210121002_(A03)_C01.fsa	75.9262	62	1312110021002_(A03)_C01.fsa	203.351	849
2019.01.25O_A04_A04.fsa	86.11	1400	21100136804_(A01)_A01.fsa	331.46	10768	31100156925_(3A02)_A02.fsa	184.21	53	41100165465_(4A03)_A03.fsa	111.55	849	51100165546(A03)A03.fsa	6.5	940	61100126602_(A03)_C01.fsa	15.2824	5396	71100127702_(A03)_C01.fsa	169.068	275	81100127702_(A03)_C01.fsa	92.1644	68	91000127702_(A03)_C01.fsa	72.174	146	101100107702_(A03)_C01.fsa	106.8	347	111210111002_(A03)_C01.fsa	91.5838	1031	20191210121002_(A03)_C01.fsa	86.8557	302	1312110021002_(A03)_C01.fsa	208.251	120
2019.01.25O_A04_A04.fsa	89.76	5155	21100136804_(A01)_A01.fsa	332.48	374	31100156925_(3A02)_A02.fsa	186.84	1108	41100165465_(4A03)_A03.fsa	112.3	1480	51100165546(A03)A03.fsa	9.2	471	61100126602_(A03)_C01.fsa	18.7664	367	71100127702_(A03)_C01.fsa	169.357	94	81100127702_(A03)_C01.fsa	95.1395	65	91000127702_(A03)_C01.fsa	76.4199	71	101100107702_(A03)_C01.fsa	108.722	1193	111210111002_(A03)_C01.fsa	94.5969	91	20191210121002_(A03)_C01.fsa	90.6424	119	1312110021002_(A03)_C01.fsa	218.048	340
2019.01.25O_A04_A04.fsa	91.16	51	21100136804_(A01)_A01.fsa	333.66	54	31100156925_(3A02)_A02.fsa	192.7	70	41100165465_(4A03)_A03.fsa	114.08	752	51100165546(A03)A03.fsa	11.24	765	61100126602_(A03)_C01.fsa	21.1947	328	71100127702_(A03)_C01.fsa	170.323	478	81100127702_(A03)_C01.fsa	100.024	1287	91000127702_(A03)_C01.fsa	81.9286	1229	101100107702_(A03)_C01.fsa	110.617	111	111210111002_(A03)_C01.fsa	100.765	75	20191210121002_(A03)_C01.fsa	92.2113	650	1312110021002_(A03)_C01.fsa	219.509	724
2019.01.25O_A04_A04.fsa	92.2	51	21100136804_(A01)_A01.fsa	334.59	376	31100156925_(3A02)_A02.fsa	197.38	63	41100165465_(4A03)_A03.fsa	115.97	313	51100165546(A03)A03.fsa	13.43	499	61100126602_(A03)_C01.fsa	25.2018	79	71100127702_(A03)_C01.fsa	170.989	297	81100127702_(A03)_C01.fsa	115.261	76	91000127702_(A03)_C01.fsa	82.4383	69	101100107702_(A03)_C01.fsa	115.635	1728	111210111002_(A03)_C01.fsa	101.07	55	20191210121002_(A03)_C01.fsa	94.0633	199	1312110021002_(A03)_C01.fsa	224.772	487
2019.01.25O_A04_A04.fsa	94.54	61	21100136804_(A01)_A01.fsa	335.52	140	31100156925_(3A02)_A02.fsa	199	58	41100165465_(4A03)_A03.fsa	117.18	1418	51100165546(A03)A03.fsa	16.06	1046	61100126602_(A03)_C01.fsa	30.1213	592	71100127702_(A03)_C01.fsa	172.193	3941	81100127702_(A03)_C01.fsa	122.615	114	91000127702_(A03)_C01.fsa	84.2924	1046	101100107702_(A03)_C01.fsa	119.421	63	111210111002_(A03)_C01.fsa	105.316	65	20191210121002_(A03)_C01.fsa	98.9836	64	1312110021002_(A03)_C01.fsa	227.658	4522
2019.01.25O_A04_A04.fsa	96.8	141	21100136804_(A01)_A01.fsa	336.53	3852	31100156925_(3A02)_A02.fsa	201.89	125	41100165465_(4A03)_A03.fsa	118.17	3211	51100165546(A03)A03.fsa	22.01	742	61100126602_(A03)_C01.fsa	32.3288	51	71100127702_(A03)_C01.fsa	172.534	53	81100127702_(A03)_C01.fsa	123.631	57	91000127702_(A03)_C01.fsa	88.6836	188	101100107702_(A03)_C01.fsa	119.466	13270	111210111002_(A03)_C01.fsa	106.899	1715	20191210121002_(A03)_C01.fsa	101.142	1246	1312110021002_(A03)_C01.fsa	249.543	183
2019.01.25O_A04_A04.fsa	97.65	309	21100136804_(A01)_A01.fsa	337.46	113	31100156925_(3A02)_A02.fsa	203.84	67	41100165465_(4A03)_A03.fsa	120.37	3995	51100165546(A03)A03.fsa	25.12	365	61100126602_(A03)_C01.fsa	33.3657	51	71100127702_(A03)_C01.fsa	173.894	61	81100127702_(A03)_C01.fsa	125.848	118	91000127702_(A03)_C01.fsa	94.2075	206	101100107702_(A03)_C01.fsa	122.591	144	111210111002_(A03)_C01.fsa	107.589	171	20191210121002_(A03)_C01.fsa	101.935	875	1312110021002_(A03)_C01.fsa	249.583	92
2019.01.25O_A04_A04.fsa	100.7	56	21100136804_(A01)_A01.fsa	338.48	5396	31100156925_(3A02)_A02.fsa	206.39	675	41100165465_(4A03)_A03.fsa	122.73	682	51100165546(A03)A03.fsa	30.24	22864	61100126602_(A03)_C01.fsa	37.3207	691	71100127702_(A03)_C01.fsa	174.07	174	81100127702_(A03)_C01.fsa	126.593	62	91000127702_(A03)_C01.fsa	95.3138	182	101100107702_(A03)_C01.fsa	131.808	297	111210111002_(A03)_C01.fsa	112.546	595	20191210121002_(A03)_C01.fsa	102.894	102	1312110021002_(A03)_C01.fsa	255.347	172
2019.01.25O_A04_A04.fsa	101.85	789	21100136804_(A01)_A01.fsa	340.99	367	31100156925_(3A02)_A02.fsa	211.63	3217	41100165465_(4A03)_A03.fsa	124.66	1146	51100165546(A03)A03.fsa	34.31	726	61100126602_(A03)_C01.fsa	37.3741	373	71100127702_(A03)_C01.fsa	174.959	88	81100127702_(A03)_C01.fsa	129.869	66	91000127702_(A03)_C01.fsa	98.5891	211	101100107702_(A03)_C01.fsa	133.121	129	111210111002_(A03)_C01.fsa	114.437	300	20191210121002_(A03)_C01.fsa	105.056	893	1312110021002_(A03)_C01.fsa	259.296	86
2019.01.25O_A04_A04.fsa	102.65	2589	21100136804_(A01)_A01.fsa	343.29	328	31100156925_(3A02)_A02.fsa	216.48	82	41100165465_(4A03)_A03.fsa	126.51	2802	51100165546(A03)A03.fsa	35.82	196	61100126602_(A03)_C01.fsa	47.0276	571	71100127702_(A03)_C01.fsa	177.129	206	81100127702_(A03)_C01.fsa	133.586	71	91000127702_(A03)_C01.fsa	100.991	2717	101100107702_(A03)_C01.fsa	140.801	181	111210111002_(A03)_C01.fsa	115.672	144	20191210121002_(A03)_C01.fsa	105.647	76	1312110021002_(A03)_C01.fsa	265.699	56
2019.01.25O_A04_A04.fsa	107.26	140	21100136804_(A01)_A01.fsa	345.1	79	31100156925_(3A02)_A02.fsa	223.18	483	41100165465_(4A03)_A03.fsa	129.28	137	51100165546(A03)A03.fsa	38.21	62	61100126602_(A03)_C01.fsa	48.3378	18028	71100127702_(A03)_C01.fsa	184.409	84	81100127702_(A03)_C01.fsa	134.884	111	91000127702_(A03)_C01.fsa	102.659	72	101100107702_(A03)_C01.fsa	147.309	64	111210111002_(A03)_C01.fsa	122.042	259	20191210121002_(A03)_C01.fsa	105.971	448	1312110021002_(A03)_C01.fsa	266.323	197
2019.01.25O_A04_A04.fsa	108.15	117	21100136804_(A01)_A01.fsa	346.08	592	31100156925_(3A02)_A02.fsa	235.67	70	41100165465_(4A03)_A03.fsa	132.5	1011	51100165546(A03)A03.fsa	39.58	90	61100126602_(A03)_C01.fsa	62.7043	177	71100127702_(A03)_C01.fsa	214.979	377	81100127702_(A03)_C01.fsa	143.472	3467	91000127702_(A03)_C01.fsa	105.496	1993	101100107702_(A03)_C01.fsa	147.732	166	111210111002_(A03)_C01.fsa	126.568	195	20191210121002_(A03)_C01.fsa	107.364	249	1312110021002_(A03)_C01.fsa	274.482	3566
2019.01.25O_A04_A04.fsa	110.39	193	21100136804_(A01)_A01.fsa	347.06	51	31100156925_(3A02)_A02.fsa	237.42	119	41100165465_(4A03)_A03.fsa	134.62	57	51100165546(A03)A03.fsa	40.38	215	61100126602_(A03)_C01.fsa	62.7071	223	71100127702_(A03)_C01.fsa	215.14	3768	81100127702_(A03)_C01.fsa	145.353	124	91000127702_(A03)_C01.fsa	113.946	340	101100107702_(A03)_C01.fsa	148.878	51	111210111002_(A03)_C01.fsa	127.734	185	20191210121002_(A03)_C01.fsa	112.094	3239	1312110021002_(A03)_C01.fsa	280.266	1006
2019.01.25O_A04_A04.fsa	111.2	734	21100136804_(A01)_A01.fsa	349.51	51	31100156925_(3A02)_A02.fsa	239.21	1920	41100165465_(4A03)_A03.fsa	139.61	5032	51100165546(A03)A03.fsa	42.03	330	61100126602_(A03)_C01.fsa	63.8813	93	71100127702_(A03)_C01.fsa	218.512	77	81100127702_(A03)_C01.fsa	146.171	52	91000127702_(A03)_C01.fsa	116.089	215	101100107702_(A03)_C01.fsa	150.922	2114	111210111002_(A03)_C01.fsa	137.132	64	20191210121002_(A03)_C01.fsa	114.597	143	1312110021002_(A03)_C01.fsa	280.76	211
2019.01.25O_A04_A04.fsa	112.28	99	21100136804_(A01)_A01.fsa	350.47	691	31100156925_(3A02)_A02.fsa	242.41	86	41100165465_(4A03)_A03.fsa	142.94	502	51100165546(A03)A03.fsa	42.83	170	61100126602_(A03)_C01.fsa	64.3252	90	71100127702_(A03)_C01.fsa	221.52	240	81100127702_(A03)_C01.fsa	148.131	1655	91000127702_(A03)_C01.fsa	123.181	76	101100107702_(A03)_C01.fsa	155.001	52	111210111002_(A03)_C01.fsa	146.104	264	20191210121002_(A03)_C01.fsa	115.976	421	1312110021002_(A03)_C01.fsa	284.833	78
2019.01.25O_A04_A04.fsa	118.98	123	21100136804_(A01)_A01.fsa	352.29	373	31100156925_(3A02)_A02.fsa	248.19	73	41100165465_(4A03)_A03.fsa	146.88	206	51100165546(A03)A03.fsa	43.94	214	61100126602_(A03)_C01.fsa	65.3446	88	71100127702_(A03)_C01.fsa	231.619	112	81100127702_(A03)_C01.fsa	149.423	942	91000127702_(A03)_C01.fsa	129.812	266	101100107702_(A03)_C01.fsa	157.785	169	111210111002_(A03)_C01.fsa	149.823	611	20191210121002_(A03)_C01.fsa	128.362	58	1312110021002_(A03)_C01.fsa	286.242	67
2019.01.25O_A04_A04.fsa	122.55	112	21100136804_(A01)_A01.fsa	353.47	571	31100156925_(3A02)_A02.fsa	249.31	59	41100165465_(4A03)_A03.fsa	149.45	2086	51100165546(A03)A03.fsa	45.52	160	61100126602_(A03)_C01.fsa	65.9518	188	71100127702_(A03)_C01.fsa	239.67	131	81100127702_(A03)_C01.fsa	169.624	251	91000127702_(A03)_C01.fsa	131.271	125	101100107702_(A03)_C01.fsa	163.06	517	111210111002_(A03)_C01.fsa	150.306	98	20191210121002_(A03)_C01.fsa	132.262	138	1312110021002_(A03)_C01.fsa	288.485	6293
2019.01.25O_A04_A04.fsa	123.47	490	21100136804_(A01)_A01.fsa	354.34	18028	31100156925_(3A02)_A02.fsa	253.68	953	41100165465_(4A03)_A03.fsa	152.82	130	51100165546(A03)A03.fsa	49.32	324	61100126602_(A03)_C01.fsa	66.5484	184	71100127702_(A03)_C01.fsa	240.904	100	81100127702_(A03)_C01.fsa	181.497	313	91000127702_(A03)_C01.fsa	149.428	127	101100107702_(A03)_C01.fsa	165.16	50	111210111002_(A03)_C01.fsa	154.83	281	20191210121002_(A03)_C01.fsa	137.852	261	1312110021002_(A03)_C01.fsa	289.37	281
2019.01.25O_A04_A04.fsa	134.83	163	21100136804_(A01)_A01.fsa	356.47	177	31100156925_(3A02)_A02.fsa	257.95	52	41100165465_(4A03)_A03.fsa	157.2	2203	51100165546(A03)A03.fsa	52.6	106	61100126602_(A03)_C01.fsa	68.2477	4509	71100127702_(A03)_C01.fsa	242.616	370	81100127702_(A03)_C01.fsa	183.134	63	91000127702_(A03)_C01.fsa	155.761	235	101100107702_(A03)_C01.fsa	171.44	57	111210111002_(A03)_C01.fsa	165.885	516	20191210121002_(A03)_C01.fsa	141.437	842	1312110021002_(A03)_C01.fsa	292.708	70
2019.01.25O_A04_A04.fsa	138.43	73	21100136804_(A01)_A01.fsa	358.21	223	31100156925_(3A02)_A02.fsa	259.02	67	41100165465_(4A03)_A03.fsa	159.7	10216	51100165546(A03)A03.fsa	53.56	69	61100126602_(A03)_C01.fsa	68.954	115	71100127702_(A03)_C01.fsa	245.934	59	81100127702_(A03)_C01.fsa	184.816	2358	91000127702_(A03)_C01.fsa	156.533	1352	101100107702_(A03)_C01.fsa	172.543	114	111210111002_(A03)_C01.fsa	184.691	435	20191210121002_(A03)_C01.fsa	146.49	65	1312110021002_(A03)_C01.fsa	295.388	6994
2019.01.25O_A04_A04.fsa	143.77	55	21100136804_(A01)_A01.fsa	360.58	93	31100156925_(3A02)_A02.fsa	269.56	184	41100165465_(4A03)_A03.fsa	166.08	272	51100165546(A03)A03.fsa	60.75	51	61100126602_(A03)_C01.fsa	72.4038	84	71100127702_(A03)_C01.fsa	253.135	279	81100127702_(A03)_C01.fsa	187.126	187	91000127702_(A03)_C01.fsa	164.613	5492	101100107702_(A03)_C01.fsa	178.322	1779	111210111002_(A03)_C01.fsa	185.504	65	20191210121002_(A03)_C01.fsa	146.914	70	1312110021002_(A03)_C01.fsa	299.429	171
2019.01.25O_A04_A04.fsa	152.53	288	21100136804_(A01)_A01.fsa	363.82	90	31100156925_(3A02)_A02.fsa	270.41	304	41100165465_(4A03)_A03.fsa	170.65	281	51100165546(A03)A03.fsa	62.97	97	61100126602_(A03)_C01.fsa	74.0024	916	71100127702_(A03)_C01.fsa	254.208	104	81100127702_(A03)_C01.fsa	191.838	6731	91000127702_(A03)_C01.fsa	175.58	75	101100107702_(A03)_C01.fsa	195.097	87	111210111002_(A03)_C01.fsa	187.461	73	20191210121002_(A03)_C01.fsa	149.047	464	1312110021002_(A03)_C01.fsa	310.71	232
2019.01.25O_A04_A04.fsa	157.58	212	21100136804_(A01)_A01.fsa	365.4	88	31100156925_(3A02)_A02.fsa	279.7	130	41100165465_(4A03)_A03.fsa	177.27	112	51100165546(A03)A03.fsa	65.04	88	61100126602_(A03)_C01.fsa	79.1975	131	71100127702_(A03)_C01.fsa	254.425	57	81100127702_(A03)_C01.fsa	194.355	202	91000127702_(A03)_C01.fsa	182.389	225	101100107702_(A03)_C01.fsa	199.414	213	111210111002_(A03)_C01.fsa	190.095	144	20191210121002_(A03)_C01.fsa	150.512	251	1312110021002_(A03)_C01.fsa	318.088	2550
2019.01.25O_A04_A04.fsa	179.8	176	21100136804_(A01)_A01.fsa	367.3	188	31100156925_(3A02)_A02.fsa	280.76	81	41100165465_(4A03)_A03.fsa	182.01	66	51100165546(A03)A03.fsa	67.82	69	61100126602_(A03)_C01.fsa	86.2446	1008	71100127702_(A03)_C01.fsa	262.596	1533	81100127702_(A03)_C01.fsa	194.543	249	91000127702_(A03)_C01.fsa	182.68	209	101100107702_(A03)_C01.fsa	202.027	83	111210111002_(A03)_C01.fsa	197.972	64	20191210121002_(A03)_C01.fsa	151.395	199	1312110021002_(A03)_C01.fsa	325.52	112
2019.01.25O_A04_A04.fsa	214.63	404	21100136804_(A01)_A01.fsa	368.33	184	31100156925_(3A02)_A02.fsa	282.53	52	41100165465_(4A03)_A03.fsa	192.3	96	51100165546(A03)A03.fsa	73.58	267	61100126602_(A03)_C01.fsa	88.3341	291	71100127702_(A03)_C01.fsa	263.302	80	81100127702_(A03)_C01.fsa	195.519	84	91000127702_(A03)_C01.fsa	186.694	54	101100107702_(A03)_C01.fsa	213.645	72	111210111002_(A03)_C01.fsa	208.123	179	20191210121002_(A03)_C01.fsa	162.478	123	1312110021002_(A03)_C01.fsa	326.878	189
2019.01.25O_A04_A04.fsa	231.32	144	21100136804_(A01)_A01.fsa	369.2	4509	31100156925_(3A02)_A02.fsa	286.19	155	41100165465_(4A03)_A03.fsa	194.75	117	51100165546(A03)A03.fsa	80	128	61100126602_(A03)_C01.fsa	89.5045	227	71100127702_(A03)_C01.fsa	271.65	475	81100127702_(A03)_C01.fsa	195.784	1849	91000127702_(A03)_C01.fsa	202.329	2124	101100107702_(A03)_C01.fsa	216.506	75	111210111002_(A03)_C01.fsa	208.179	100	20191210121002_(A03)_C01.fsa	165.389	229	1312110021002_(A03)_C01.fsa	333.04	606
2019.01.25O_A04_A04.fsa	288.98	316	21100136804_(A01)_A01.fsa	370.62	115	31100156925_(3A02)_A02.fsa	288.24	206	41100165465_(4A03)_A03.fsa	197.78	148	51100165546(A03)A03.fsa	88.53	88	61100126602_(A03)_C01.fsa	92.7052	264	71100127702_(A03)_C01.fsa	275.36	656	81100127702_(A03)_C01.fsa	198.643	78	91000127702_(A03)_C01.fsa	205.246	54	101100107702_(A03)_C01.fsa	216.811	69	111210111002_(A03)_C01.fsa	214.596	113	20191210121002_(A03)_C01.fsa	166.812	520	1312110021002_(A03)_C01.fsa	345.688	222
2019.01.25O_A04_A04.fsa	298	335	21100136804_(A01)_A01.fsa	373	84	31100156925_(3A02)_A02.fsa	291.39	64	41100165465_(4A03)_A03.fsa	201.52	116	51100165546(A03)A03.fsa	91.67	106	61100126602_(A03)_C01.fsa	93.5683	371	71100127702_(A03)_C01.fsa	275.496	8891	81100127702_(A03)_C01.fsa	201.921	2150	91000127702_(A03)_C01.fsa	211.009	130	101100107702_(A03)_C01.fsa	228.788	148	111210111002_(A03)_C01.fsa	234.201	54	20191210121002_(A03)_C01.fsa	174.922	90	1312110021002_(A03)_C01.fsa	351.477	382
2019.01.25O_A04_A04.fsa	372.3	87	21100136804_(A01)_A01.fsa	374.18	916	31100156925_(3A02)_A02.fsa	358.61	86	41100165465_(4A03)_A03.fsa	203.76	217	51100165546(A03)A03.fsa	96.77	72	61100126602_(A03)_C01.fsa	96.1914	12598	71100127702_(A03)_C01.fsa	281.519	698	81100127702_(A03)_C01.fsa	205.747	197	91000127702_(A03)_C01.fsa	215.85	2150	101100107702_(A03)_C01.fsa	228.948	769	111210111002_(A03)_C01.fsa	237.807	73	20191210121002_(A03)_C01.fsa	176.828	283	1312110021002_(A03)_C01.fsa	352.002	189
2019.01.25O_A04_A04.fsa	384.36	168	21100136804_(A01)_A01.fsa	374.98	131	31100156925_(3A02)_A02.fsa	360.92	85	41100165465_(4A03)_A03.fsa	207.89	130	51100165546(A03)A03.fsa	99.91	214	61100126602_(A03)_C01.fsa	102.148	137	71100127702_(A03)_C01.fsa	295.122	72	81100127702_(A03)_C01.fsa	207.237	280	91000127702_(A03)_C01.fsa	216.064	50	101100107702_(A03)_C01.fsa	229.329	77	111210111002_(A03)_C01.fsa	243.251	74	20191210121002_(A03)_C01.fsa	184.65	60	1312110021002_(A03)_C01.fsa	355.759	96
2019.01.25O_A05_A05.fsa	8.63	101	21100136804_(A01)_A01.fsa	377.04	1008	31100156925_(3A02)_A02.fsa	367.57	247	41100165465_(4A03)_A03.fsa	209.26	546	51100165546(A03)A03.fsa	109.77	147	61100126602_(A03)_C01.fsa	103.428	69	71100127702_(A03)_C01.fsa	295.842	127	81100127702_(A03)_C01.fsa	215.058	5259	91000127702_(A03)_C01.fsa	217.467	13796	101100107702_(A03)_C01.fsa	233.422	119	111210111002_(A03)_C01.fsa	244.556	60	20191210121002_(A03)_C01.fsa	185.066	3101	1312110021002_(A03)_C01.fsa	359.069	279
2019.01.25O_A05_A05.fsa	13.15	128	21100136804_(A01)_A01.fsa	379.18	291	31100156925_(3A02)_A02.fsa	370.1	98	41100165465_(4A03)_A03.fsa	212.38	184	51100165546(A03)A03.fsa	112.14	182	61100126602_(A03)_C01.fsa	104.479	157	71100127702_(A03)_C01.fsa	296.704	68	81100127702_(A03)_C01.fsa	221.666	553	91000127702_(A03)_C01.fsa	222.638	89	101100107702_(A03)_C01.fsa	233.837	13564	111210111002_(A03)_C01.fsa	253.192	688	20191210121002_(A03)_C01.fsa	198.676	579	1312110021002_(A03)_C01.fsa	368.366	294
2019.01.25O_A05_A05.fsa	15.56	5597	21100136804_(A01)_A01.fsa	381.08	227	31100156925_(3A02)_A02.fsa	408.33	164	41100165465_(4A03)_A03.fsa	214	35495	51100165546(A03)A03.fsa	113.38	77	61100126602_(A03)_C01.fsa	105.424	968	71100127702_(A03)_C01.fsa	298.472	246	81100127702_(A03)_C01.fsa	238.839	50	91000127702_(A03)_C01.fsa	223.527	189	101100107702_(A03)_C01.fsa	241.018	66	111210111002_(A03)_C01.fsa	255.357	141	20191210121002_(A03)_C01.fsa	199.274	90	1312110021002_(A03)_C01.fsa	369.286	121
2019.01.25O_A05_A05.fsa	16.61	28710	21100136804_(A01)_A01.fsa	382.82	264	31100156925_(3A02)_A02.fsa	425.73	62	41100165465_(4A03)_A03.fsa	217.75	303	51100165546(A03)A03.fsa	114.31	111	61100126602_(A03)_C01.fsa	111.12	1179	71100127702_(A03)_C01.fsa	302.945	90	81100127702_(A03)_C01.fsa	243.08	117	91000127702_(A03)_C01.fsa	233.467	240	101100107702_(A03)_C01.fsa	243.626	3198	111210111002_(A03)_C01.fsa	256.057	72	20191210121002_(A03)_C01.fsa	199.731	50	1312110021002_(A03)_C01.fsa	398.533	873
2019.01.25O_A05_A05.fsa	17.98	816	21100136804_(A01)_A01.fsa	383.78	371	31100156925_(3A02)_A02.fsa	457.58	55	41100165465_(4A03)_A03.fsa	219.08	58	51100165546(A03)A03.fsa	116.17	4333	61100126602_(A03)_C01.fsa	114.129	557	71100127702_(A03)_C01.fsa	304.797	176	81100127702_(A03)_C01.fsa	245.227	70	91000127702_(A03)_C01.fsa	235.57	116	101100107702_(A03)_C01.fsa	255.11	51	111210111002_(A03)_C01.fsa	258.869	221	20191210121002_(A03)_C01.fsa	201.562	287	1312110021002_(A03)_C01.fsa	399.068	229
2019.01.25O_A05_A05.fsa	19.35	405	21100136804_(A01)_A01.fsa	384.73	12598	31100156925_(3A02)_A02.fsa	531.31	56	41100165465_(4A03)_A03.fsa	220.48	340	51100165546(A03)A03.fsa	117.45	932	61100126602_(A03)_C01.fsa	114.521	170	71100127702_(A03)_C01.fsa	309.243	1371	81100127702_(A03)_C01.fsa	251.907	144	91000127702_(A03)_C01.fsa	236.704	160	101100107702_(A03)_C01.fsa	256.894	672	111210111002_(A03)_C01.fsa	262.047	53	20191210121002_(A03)_C01.fsa	203.746	595	1312110021002_(A03)_C01.fsa	411.232	62
2019.01.25O_A05_A05.fsa	20.4	158	21100136804_(A01)_A01.fsa	389.42	137	31100156925_(3A02)_A02.fsa	697.59	396	41100165465_(4A03)_A03.fsa	224.42	55	51100165546(A03)A03.fsa	119.03	61	61100126602_(A03)_C01.fsa	120.224	61	71100127702_(A03)_C01.fsa	314.134	179	81100127702_(A03)_C01.fsa	257.932	1947	91000127702_(A03)_C01.fsa	244.75	56	101100107702_(A03)_C01.fsa	257.181	65	111210111002_(A03)_C01.fsa	265.48	65	20191210121002_(A03)_C01.fsa	211.113	79	1312110021002_(A03)_C01.fsa	411.575	50
2019.01.25O_A05_A05.fsa	21.61	302	21100136804_(A01)_A01.fsa	391.24	69	31100156925_(3A02)_A02.fsa	712.01	50	41100165465_(4A03)_A03.fsa	225.19	149	51100165546(A03)A03.fsa	119.43	72	61100126602_(A03)_C01.fsa	120.837	336	71100127702_(A03)_C01.fsa	323.354	1431	81100127702_(A03)_C01.fsa	260.343	1457	91000127702_(A03)_C01.fsa	246.607	162	101100107702_(A03)_C01.fsa	268.753	51	111210111002_(A03)_C01.fsa	268.986	689	20191210121002_(A03)_C01.fsa	217.896	64	1312110021002_(A03)_C01.fsa	412.865	54
2019.01.25O_A05_A05.fsa	22.58	75	21100136804_(A01)_A01.fsa	395.94	157	31100156926_(3A03)_A03.fsa		120	41100165465_(4A03)_A03.fsa	226.4	176	51100165546(A03)A03.fsa	119.74	66	61100126602_(A03)_C01.fsa	133.111	101	71100127702_(A03)_C01.fsa	327.612	52	81100127702_(A03)_C01.fsa	261.057	3514	91000127702_(A03)_C01.fsa	253.177	123	101100107702_(A03)_C01.fsa	278.128	415	111210111002_(A03)_C01.fsa	269.675	54	20191210121002_(A03)_C01.fsa	231.944	67	1312110021002_(A03)_C01.fsa	412.92	195
2019.01.25O_A05_A05.fsa	23.79	420	21100136804_(A01)_A01.fsa	398.73	968	31100156926_(3A03)_A03.fsa		120	41100165465_(4A03)_A03.fsa	227.35	139	51100165546(A03)A03.fsa	123.66	7183	61100126602_(A03)_C01.fsa	135.834	2371	71100127702_(A03)_C01.fsa	327.964	120	81100127702_(A03)_C01.fsa	267.234	75	91000127702_(A03)_C01.fsa	253.573	855	101100107702_(A03)_C01.fsa	281.576	526	111210111002_(A03)_C01.fsa	272.507	359	20191210121002_(A03)_C01.fsa	232.584	229	1312110021002_(A03)_C01.fsa	414.195	51
2019.01.25O_A05_A05.fsa	25.65	1071	21100136804_(A01)_A01.fsa	400	1179	31100156926_(3A03)_A03.fsa		121	41100165465_(4A03)_A03.fsa	230.48	224	51100165546(A03)A03.fsa	125.2	189	61100126602_(A03)_C01.fsa	136.321	72	71100127702_(A03)_C01.fsa	330.711	142	81100127702_(A03)_C01.fsa	275.067	221	91000127702_(A03)_C01.fsa	254.931	93	101100107702_(A03)_C01.fsa	284.402	53	111210111002_(A03)_C01.fsa	273.891	1048	20191210121002_(A03)_C01.fsa	234.401	2197	1312110021002_(A03)_C01.fsa	429.516	50
2019.01.25O_A05_A05.fsa	26.94	796	21100136804_(A01)_A01.fsa	404.33	557	31100156926_(3A03)_A03.fsa		104	41100165465_(4A03)_A03.fsa	232.76	93	51100165546(A03)A03.fsa	127.4	903	61100126602_(A03)_C01.fsa	137.152	1391	71100127702_(A03)_C01.fsa	336.622	310	81100127702_(A03)_C01.fsa	279.757	273	91000127702_(A03)_C01.fsa	261.833	383	101100107702_(A03)_C01.fsa	286.606	262	111210111002_(A03)_C01.fsa	273.906	133	20191210121002_(A03)_C01.fsa	237.285	1222	1312110021002_(A03)_C01.fsa	434.205	81
2019.01.25O_A05_A05.fsa	31.05	417	21100136804_(A01)_A01.fsa	406.87	170	31100156926_(3A03)_A03.fsa		100	41100165465_(4A03)_A03.fsa	234.62	107	51100165546(A03)A03.fsa	129.25	116	61100126602_(A03)_C01.fsa	137.257	211	71100127702_(A03)_C01.fsa	340.878	55	81100127702_(A03)_C01.fsa	285.794	1611	91000127702_(A03)_C01.fsa	264.738	387	101100107702_(A03)_C01.fsa	286.965	859	111210111002_(A03)_C01.fsa	275.557	77	20191210121002_(A03)_C01.fsa	238.952	148	1312110021002_(A03)_C01.fsa	436.723	57
2019.01.25O_A05_A05.fsa	33.23	783	21100136804_(A01)_A01.fsa	407.64	61	31100156926_(3A03)_A03.fsa		96	41100165465_(4A03)_A03.fsa	236.32	126	51100165546(A03)A03.fsa	130.31	115	61100126602_(A03)_C01.fsa	140.378	956	71100127702_(A03)_C01.fsa	340.902	182	81100127702_(A03)_C01.fsa	292.817	709	91000127702_(A03)_C01.fsa	268.768	59	101100107702_(A03)_C01.fsa	288.335	119	111210111002_(A03)_C01.fsa	282.936	2604	20191210121002_(A03)_C01.fsa	239.661	103	1312110021002_(A03)_C01.fsa	451.207	463
2019.01.25O_A05_A05.fsa	35.47	593	21100136804_(A01)_A01.fsa	409	336	31100156926_(3A03)_A03.fsa		352	41100165465_(4A03)_A03.fsa	237.08	142	51100165546(A03)A03.fsa	132.03	796	61100126602_(A03)_C01.fsa	144.898	324	71100127702_(A03)_C01.fsa	342.142	268	81100127702_(A03)_C01.fsa	297.917	51	91000127702_(A03)_C01.fsa	273.627	78	101100107702_(A03)_C01.fsa	295.05	126	111210111002_(A03)_C01.fsa	283.641	143	20191210121002_(A03)_C01.fsa	241.372	69	1312110021002_(A03)_C01.fsa	451.651	297
2019.01.25O_A05_A05.fsa	38.68	255	21100136804_(A01)_A01.fsa	412.23	101	31100156926_(3A03)_A03.fsa		775	41100165465_(4A03)_A03.fsa	238.51	77	51100165546(A03)A03.fsa	134.58	120	61100126602_(A03)_C01.fsa	149.758	91	71100127702_(A03)_C01.fsa	344.086	391	81100127702_(A03)_C01.fsa	303.761	123	91000127702_(A03)_C01.fsa	277.488	868	101100107702_(A03)_C01.fsa	295.674	116	111210111002_(A03)_C01.fsa	285.028	126	20191210121002_(A03)_C01.fsa	245.921	1700	1312110021002_(A03)_C01.fsa	453.341	217
2019.01.25O_A05_A05.fsa	39.31	234	21100136804_(A01)_A01.fsa	413.25	2371	31100156926_(3A03)_A03.fsa		350	41100165465_(4A03)_A03.fsa	240.04	17163	51100165546(A03)A03.fsa	139.25	153	61100126602_(A03)_C01.fsa	150.787	92	71100127702_(A03)_C01.fsa	344.575	222	81100127702_(A03)_C01.fsa	305.868	699	91000127702_(A03)_C01.fsa	277.946	2812	101100107702_(A03)_C01.fsa	297.29	135	111210111002_(A03)_C01.fsa	293.221	69	20191210121002_(A03)_C01.fsa	251.225	199	1312110021002_(A03)_C01.fsa	454.283	70
2019.01.25O_A05_A05.fsa	41.47	96	21100136804_(A01)_A01.fsa	419.81	72	31100156926_(3A03)_A03.fsa		2106	41100165465_(4A03)_A03.fsa	240.91	86	51100165546(A03)A03.fsa	147.7	518	61100126602_(A03)_C01.fsa	156.391	56	71100127702_(A03)_C01.fsa	352.079	93	81100127702_(A03)_C01.fsa	307.921	62	91000127702_(A03)_C01.fsa	279.824	102	101100107702_(A03)_C01.fsa	300.968	98	111210111002_(A03)_C01.fsa	296.344	124	20191210121002_(A03)_C01.fsa	256.337	138	1312110021002_(A03)_C01.fsa	458.08	265
2019.01.25O_A05_A05.fsa	45.77	92	21100136804_(A01)_A01.fsa	421.43	1391	31100156926_(3A03)_A03.fsa		5192	41100165465_(4A03)_A03.fsa	241.34	232	51100165546(A03)A03.fsa	151.1	50	61100126602_(A03)_C01.fsa	157.362	100	71100127702_(A03)_C01.fsa	360.955	148	81100127702_(A03)_C01.fsa	308.783	54	91000127702_(A03)_C01.fsa	280.924	176	101100107702_(A03)_C01.fsa	301.751	129	111210111002_(A03)_C01.fsa	302.08	1549	20191210121002_(A03)_C01.fsa	261.098	389	1312110021002_(A03)_C01.fsa	458.535	2880
2019.01.25O_A05_A05.fsa	46.51	142	21100136804_(A01)_A01.fsa	423.14	211	31100156926_(3A03)_A03.fsa		4575	41100165465_(4A03)_A03.fsa	242.32	233	51100165546(A03)A03.fsa	152.73	51	61100126602_(A03)_C01.fsa	160.488	222	71100127702_(A03)_C01.fsa	361.592	64	81100127702_(A03)_C01.fsa	309.772	2218	91000127702_(A03)_C01.fsa	287.894	207	101100107702_(A03)_C01.fsa	315.627	97	111210111002_(A03)_C01.fsa	303.225	215	20191210121002_(A03)_C01.fsa	261.223	2604	1312110021002_(A03)_C01.fsa	464.271	175
2019.01.25O_A05_A05.fsa	52.92	822	21100136804_(A01)_A01.fsa	428.44	956	31100156926_(3A03)_A03.fsa		5192	41100165465_(4A03)_A03.fsa	246.41	284	51100165546(A03)A03.fsa	153.66	562	61100126602_(A03)_C01.fsa	162.723	131	71100127702_(A03)_C01.fsa	372.405	5576	81100127702_(A03)_C01.fsa	313.479	337	91000127702_(A03)_C01.fsa	296.083	112	101100107702_(A03)_C01.fsa	316.676	123	111210111002_(A03)_C01.fsa	304.018	90	20191210121002_(A03)_C01.fsa	274.539	63	1312110021002_(A03)_C01.fsa	470.91	146
2019.01.25O_A05_A05.fsa	57.54	64	21100136804_(A01)_A01.fsa	429.89	324	31100156926_(3A03)_A03.fsa		1557	41100165465_(4A03)_A03.fsa	249.58	51	51100165546(A03)A03.fsa	155.64	87	61100126602_(A03)_C01.fsa	164.336	85	71100127702_(A03)_C01.fsa	374.815	280	81100127702_(A03)_C01.fsa	313.646	93	91000127702_(A03)_C01.fsa	296.927	62	101100107702_(A03)_C01.fsa	326.426	87	111210111002_(A03)_C01.fsa	307.592	57	20191210121002_(A03)_C01.fsa	281.296	3605	1312110021002_(A03)_C01.fsa	475.019	238
2019.01.25O_A05_A05.fsa	82.93	128	21100136804_(A01)_A01.fsa	431.26	91	31100156926_(3A03)_A03.fsa		372	41100165465_(4A03)_A03.fsa	251.13	96	51100165546(A03)A03.fsa	158.37	114	61100126602_(A03)_C01.fsa	171.94	796	71100127702_(A03)_C01.fsa	375.326	32292	81100127702_(A03)_C01.fsa	319.541	59	91000127702_(A03)_C01.fsa	301.383	149	101100107702_(A03)_C01.fsa	335.248	362	111210111002_(A03)_C01.fsa	314.318	136	20191210121002_(A03)_C01.fsa	283.326	3108	1312110021002_(A03)_C01.fsa	480.843	63
2019.01.25O_A05_A05.fsa	83.77	378	21100136804_(A01)_A01.fsa	439.07	92	31100156926_(3A03)_A03.fsa		101	41100165465_(4A03)_A03.fsa	252.77	177	51100165546(A03)A03.fsa	164.15	534	61100126602_(A03)_C01.fsa	172.811	117	71100127702_(A03)_C01.fsa	376.78	88	81100127702_(A03)_C01.fsa	319.55	354	91000127702_(A03)_C01.fsa	302.026	93	101100107702_(A03)_C01.fsa	335.421	1751	111210111002_(A03)_C01.fsa	332.751	965	20191210121002_(A03)_C01.fsa	286.533	58	1312110021003_(A04)_D01.fsa	3.23384	61
2019.01.25O_A05_A05.fsa	85.36	92	21100136804_(A01)_A01.fsa	440.79	56	31100156926_(3A03)_A03.fsa	2.26	756	41100165465_(4A03)_A03.fsa	256.01	137	51100165546(A03)A03.fsa	166.55	4581	61100126602_(A03)_C01.fsa	172.814	98	71100127702_(A03)_C01.fsa	377.951	177	81100127702_(A03)_C01.fsa	335.123	404	91000127702_(A03)_C01.fsa	305.921	507	101100107702_(A03)_C01.fsa	337.342	1434	111210111002_(A03)_C01.fsa	334.709	70	20191210121002_(A03)_C01.fsa	288.15	698	1312110021003_(A04)_D01.fsa	10.2573	71
2019.01.25O_A05_A05.fsa	86.2	261	21100136804_(A01)_A01.fsa	460.03	100	31100156926_(3A03)_A03.fsa	4.01	354	41100165465_(4A03)_A03.fsa	259.73	4646	51100165546(A03)A03.fsa	168.38	134	61100126602_(A03)_C01.fsa	177.065	223	71100127702_(A03)_C01.fsa	378.582	484	81100127702_(A03)_C01.fsa	337.8	88	91000127702_(A03)_C01.fsa	307.108	157	101100107702_(A03)_C01.fsa	340.169	96	111210111002_(A03)_C01.fsa	336.535	301	20191210121002_(A03)_C01.fsa	293.647	59	1312110021003_(A04)_D01.fsa	14.4622	435
2019.01.25O_A05_A05.fsa	89.1	1156	21100136804_(A01)_A01.fsa	462.27	222	31100156926_(3A03)_A03.fsa	6.57	186	41100165465_(4A03)_A03.fsa	266.88	603	51100165546(A03)A03.fsa	169.2	336	61100126602_(A03)_C01.fsa	177.141	248	71100127703_(A04)_D01.fsa	6.59124	7077	81100127702_(A03)_C01.fsa	341.133	408	91000127702_(A03)_C01.fsa	311.31	67	101100107702_(A03)_C01.fsa	343.749	54	111210111002_(A03)_C01.fsa	350.51	199	20191210121002_(A03)_C01.fsa	294.21	1462	1312110021003_(A04)_D01.fsa	16.4239	702
2019.01.25O_A05_A05.fsa	89.94	2891	21100136804_(A01)_A01.fsa	466.72	131	31100156926_(3A03)_A03.fsa	8.76	684	41100165465_(4A03)_A03.fsa	275.95	119	51100165546(A03)A03.fsa	171.81	669	61100126602_(A03)_C01.fsa	178.204	112	71100127703_(A04)_D01.fsa	7.18575	119	81100127702_(A03)_C01.fsa	345.482	3216	91000127702_(A03)_C01.fsa	318.141	93	101100107702_(A03)_C01.fsa	349.913	3467	111210111002_(A03)_C01.fsa	352.503	289	20191210121002_(A03)_C01.fsa	303.763	221	1312110021003_(A04)_D01.fsa	17.232	109
2019.01.25O_A05_A05.fsa	96.05	72	21100136804_(A01)_A01.fsa	468.27	85	31100156926_(3A03)_A03.fsa	11.61	212	41100165465_(4A03)_A03.fsa	282.17	56	51100165546(A03)A03.fsa	172.51	302	61100126602_(A03)_C01.fsa	182.412	1124	71100127703_(A04)_D01.fsa	7.84312	67	81100127702_(A03)_C01.fsa	347.217	1854	91000127702_(A03)_C01.fsa	319.295	81	101100107702_(A03)_C01.fsa	350.738	120	111210111002_(A03)_C01.fsa	353.111	694	20191210121002_(A03)_C01.fsa	310.423	174	1312110021003_(A04)_D01.fsa	18.6385	64
2019.01.25O_A05_A05.fsa	96.99	230	21100136804_(A01)_A01.fsa	469.58	796	31100156926_(3A03)_A03.fsa	13.28	208	41100165465_(4A03)_A03.fsa	283.23	800	51100165546(A03)A03.fsa	174.46	264	61100126602_(A03)_C01.fsa	182.526	58	71100127703_(A04)_D01.fsa	7.86989	204	81100127702_(A03)_C01.fsa	350.224	209	91000127702_(A03)_C01.fsa	328.253	88	101100107702_(A03)_C01.fsa	357.259	5380	111210111002_(A03)_C01.fsa	353.82	58	20191210121002_(A03)_C01.fsa	312.342	76	1312110021003_(A04)_D01.fsa	20.6287	119
2019.01.25O_A05_A05.fsa	109.83	184	21100136804_(A01)_A01.fsa	471.4	117	31100156926_(3A03)_A03.fsa	15.84	72	41100165465_(4A03)_A03.fsa	289.31	480	51100165546(A03)A03.fsa	176.11	53	61100126602_(A03)_C01.fsa	188.219	94	71100127703_(A04)_D01.fsa	8.14308	156	81100127702_(A03)_C01.fsa	362.817	83	91000127702_(A03)_C01.fsa	334.852	495	101100107702_(A03)_C01.fsa	365.142	179	111210111002_(A03)_C01.fsa	354.752	1403	20191210121002_(A03)_C01.fsa	316.442	234	1312110021003_(A04)_D01.fsa	33.1438	62
2019.01.25O_A05_A05.fsa	119.2	246	21100136804_(A01)_A01.fsa	472.48	98	31100156926_(3A03)_A03.fsa	17.37	89	41100165465_(4A03)_A03.fsa	297.11	146	51100165546(A03)A03.fsa	179.35	1107	61100126602_(A03)_C01.fsa	188.624	78	71100127703_(A04)_D01.fsa	14.0108	60	81100127702_(A03)_C01.fsa	366.162	168	91000127702_(A03)_C01.fsa	344.481	104	101100107702_(A03)_C01.fsa	370.845	334	111210111002_(A03)_C01.fsa	356.947	1025	20191210121002_(A03)_C01.fsa	319.585	120	1312110021003_(A04)_D01.fsa	39.0167	68
2019.01.25O_A05_A05.fsa	136.36	54	21100136804_(A01)_A01.fsa	474.9	223	31100156926_(3A03)_A03.fsa	18.25	153	41100165465_(4A03)_A03.fsa	298.68	164	51100165546(A03)A03.fsa	182.56	624	61100126602_(A03)_C01.fsa	206.084	192	71100127703_(A04)_D01.fsa	19.092	72	81100127702_(A03)_C01.fsa	366.691	3215	91000127702_(A03)_C01.fsa	354.714	87	101100107702_(A03)_C01.fsa	374.375	88	111210111002_(A03)_C01.fsa	357.643	92	20191210121002_(A03)_C01.fsa	320.516	66	1312110021003_(A04)_D01.fsa	45.1146	143
2019.01.25O_A05_A05.fsa	137.3	252	21100136804_(A01)_A01.fsa	475.99	248	31100156926_(3A03)_A03.fsa	24.08	355	41100165465_(4A03)_A03.fsa	307.09	1254	51100165546(A03)A03.fsa	186.88	50	61100126602_(A03)_C01.fsa	206.09	64	71100127703_(A04)_D01.fsa	22.8873	407	81100127702_(A03)_C01.fsa	372.307	71	91000127702_(A03)_C01.fsa	359.424	232	101100107702_(A03)_C01.fsa	374.875	300	111210111002_(A03)_C01.fsa	364.722	339	20191210121002_(A03)_C01.fsa	321.162	85	1312110021003_(A04)_D01.fsa	61.0598	506
2019.01.25O_A05_A05.fsa	152.9	119	21100136804_(A01)_A01.fsa	480.75	112	31100156926_(3A03)_A03.fsa	25.77	447	41100165465_(4A03)_A03.fsa	310.15	571	51100165546(A03)A03.fsa	191.37	1417	61100126602_(A03)_C01.fsa	210.924	251	71100127703_(A04)_D01.fsa	25.1377	51	81100127702_(A03)_C01.fsa	372.919	63	91000127702_(A03)_C01.fsa	367.875	2285	101100107702_(A03)_C01.fsa	375.427	815	111210111002_(A03)_C01.fsa	378.243	463	20191210121002_(A03)_C01.fsa	323.892	138	1312110021003_(A04)_D01.fsa	65.7617	268
2019.01.25O_A05_A05.fsa	167.36	109	21100136804_(A01)_A01.fsa	482.9	1124	31100156926_(3A03)_A03.fsa	29.74	207	41100165465_(4A03)_A03.fsa	314.25	1882	51100165546(A03)A03.fsa	193.39	2476	61100126602_(A03)_C01.fsa	213.745	755	71100127703_(A04)_D01.fsa	28.2583	89	81100127702_(A03)_C01.fsa	374.47	5402	91000127702_(A03)_C01.fsa	373.336	90	101100107702_(A03)_C01.fsa	380.014	76	111210111002_(A03)_C01.fsa	387.441	6241	20191210121002_(A03)_C01.fsa	329.018	98	1312110021003_(A04)_D01.fsa	67.6883	74
2019.01.25O_A05_A05.fsa	184.65	135	21100136804_(A01)_A01.fsa	487.17	58	31100156926_(3A03)_A03.fsa	31.22	676	41100165465_(4A03)_A03.fsa	317.17	231	51100165546(A03)A03.fsa	195.28	51	61100126602_(A03)_C01.fsa	225.42	657	71100127703_(A04)_D01.fsa	33.2853	7808	81100127702_(A03)_C01.fsa	374.748	98	91000127702_(A03)_C01.fsa	380.981	63	101100107702_(A03)_C01.fsa	384.401	175	111210111002_(A03)_C01.fsa	388.143	70	20191210121002_(A03)_C01.fsa	338.533	1997	1312110021003_(A04)_D01.fsa	71.9062	60
2019.01.25O_A05_A05.fsa	218.08	77	21100136804_(A01)_A01.fsa	490.97	94	31100156926_(3A03)_A03.fsa	34.38	351	41100165465_(4A03)_A03.fsa	319.33	231	51100165546(A03)A03.fsa	199.31	823	61100126602_(A03)_C01.fsa	235.145	966	71100127703_(A04)_D01.fsa	34.7137	57	81100127702_(A03)_C01.fsa	375.474	3655	91000127702_(A03)_C01.fsa	381.254	1197	101100107702_(A03)_C01.fsa	384.588	487	111210111002_(A03)_C01.fsa	391.838	141	20191210121002_(A03)_C01.fsa	343.045	123	1312110021003_(A04)_D01.fsa	72.918	851
2019.01.25O_A05_A05.fsa	248.65	50	21100136804_(A01)_A01.fsa	495.21	78	31100156926_(3A03)_A03.fsa	36.63	308	41100165465_(4A03)_A03.fsa	320.91	6559	51100165546(A03)A03.fsa	200.84	57	61100126602_(A03)_C01.fsa	235.173	55	71100127703_(A04)_D01.fsa	40.4326	88	81100127702_(A03)_C01.fsa	380.163	306	91000127702_(A03)_C01.fsa	382.135	85	101100107702_(A03)_C01.fsa	387.624	1626	111210111002_(A03)_C01.fsa	397.885	2233	20191210121002_(A03)_C01.fsa	346.044	77	1312110021003_(A04)_D01.fsa	74.7937	93
2019.01.25O_A05_A05.fsa	289.03	57	21100136804_(A01)_A01.fsa	516.3	192	31100156926_(3A03)_A03.fsa	38.9	151	41100165465_(4A03)_A03.fsa	324.92	802	51100165546(A03)A03.fsa	202.26	137	61100126602_(A03)_C01.fsa	242.564	414	71100127703_(A04)_D01.fsa	41.8082	61	81100127702_(A03)_C01.fsa	380.568	55	91000127702_(A03)_C01.fsa	383.971	1092	101100107702_(A03)_C01.fsa	397.438	77	111210111002_(A03)_C01.fsa	397.933	726	20191210121002_(A03)_C01.fsa	347.111	90	1312110021003_(A04)_D01.fsa	75.1667	444
2019.01.25O_A06_A06.fsa	9.23	103	21100136804_(A01)_A01.fsa	537.4	64	31100156926_(3A03)_A03.fsa	40.22	52	41100165465_(4A03)_A03.fsa	326.27	552	51100165546(A03)A03.fsa	210.08	206	61100126602_(A03)_C01.fsa	251.513	135	71100127703_(A04)_D01.fsa	45.8541	732	81100127702_(A03)_C01.fsa	381.383	159	91000127702_(A03)_C01.fsa	384.853	1177	101100107702_(A03)_C01.fsa	399.236	611	111210111002_(A03)_C01.fsa	398.449	363	20191210121002_(A03)_C01.fsa	352.255	93	1312110021003_(A04)_D01.fsa	75.348	85
2019.01.25O_A06_A06.fsa	13.62	460	21100136804_(A01)_A01.fsa	539.7	251	31100156926_(3A03)_A03.fsa	41.57	60	41100165465_(4A03)_A03.fsa	329.41	5510	51100165546(A03)A03.fsa	213.96	66	61100126602_(A03)_C01.fsa	254.63	270	71100127703_(A04)_D01.fsa	51.687	52	81100127702_(A03)_C01.fsa	392.707	66	91000127702_(A03)_C01.fsa	396.949	172	101100107702_(A03)_C01.fsa	402.437	525	111210111002_(A03)_C01.fsa	408.431	153	20191210121002_(A03)_C01.fsa	355.826	317	1312110021003_(A04)_D01.fsa	75.7775	64
2019.01.25O_A06_A06.fsa	16.17	8217	21100136804_(A01)_A01.fsa	541.9	755	31100156926_(3A03)_A03.fsa	43.5	212	41100165465_(4A03)_A03.fsa	334.05	626	51100165546(A03)A03.fsa	216.98	821	61100126602_(A03)_C01.fsa	257.507	382	71100127703_(A04)_D01.fsa	56.6677	59	81100127702_(A03)_C01.fsa	392.897	2850	91000127702_(A03)_C01.fsa	398.062	157	101100107702_(A03)_C01.fsa	404.113	165	111210111002_(A03)_C01.fsa	409.322	81	20191210121002_(A03)_C01.fsa	368.952	142	1312110021003_(A04)_D01.fsa	78.235	261
2019.01.25O_A06_A06.fsa	17.13	30113	21100136804_(A01)_A01.fsa	548.7	657	31100156926_(3A03)_A03.fsa	45.89	277	41100165465_(4A03)_A03.fsa	342.6	54	51100165546(A03)A03.fsa	218.38	756	61100126602_(A03)_C01.fsa	260.222	82	71100127703_(A04)_D01.fsa	58.1445	76	81100127702_(A03)_C01.fsa	398.587	1119	91000127702_(A03)_C01.fsa	412.464	65	101100107702_(A03)_C01.fsa	408.102	50	111210111002_(A03)_C01.fsa	417.486	248	20191210121002_(A03)_C01.fsa	371.272	51	1312110021003_(A04)_D01.fsa	87.6681	202
2019.01.25O_A06_A06.fsa	19.28	347	21100136804_(A01)_A01.fsa	566.5	966	31100156926_(3A03)_A03.fsa	48.72	1382	41100165465_(4A03)_A03.fsa	346.98	98	51100165546(A03)A03.fsa	220.38	62	61100126602_(A03)_C01.fsa	261.829	1865	71100127703_(A04)_D01.fsa	58.4315	156	81100127702_(A03)_C01.fsa	401.726	89	91000127702_(A03)_C01.fsa	414.927	60	101100107702_(A03)_C01.fsa	408.735	190	111210111002_(A03)_C01.fsa	417.86	56	20191210121002_(A03)_C01.fsa	376.778	191	1312110021003_(A04)_D01.fsa	91.34	333
2019.01.25O_A06_A06.fsa	22.39	224	21100136804_(A01)_A01.fsa	579.8	55	31100156926_(3A03)_A03.fsa	52.54	105	41100165465_(4A03)_A03.fsa	352.67	129	51100165546(A03)A03.fsa	221.28	1620	61100126602_(A03)_C01.fsa	268.395	147	71100127703_(A04)_D01.fsa	60.8852	240	81100127702_(A03)_C01.fsa	406.667	1057	91000127702_(A03)_C01.fsa	423.52	839	101100107702_(A03)_C01.fsa	412.79	2040	111210111002_(A03)_C01.fsa	420.078	84	20191210121002_(A03)_C01.fsa	388.313	78	1312110021003_(A04)_D01.fsa	93.1843	57
2019.01.25O_A06_A06.fsa	24.15	266	21100136804_(A01)_A01.fsa	600.1	414	31100156926_(3A03)_A03.fsa	57.06	80	41100165465_(4A03)_A03.fsa	356.09	53	51100165546(A03)A03.fsa	223.73	72	61100126602_(A03)_C01.fsa	273.366	511	71100127703_(A04)_D01.fsa	61.9502	11947	81100127702_(A03)_C01.fsa	415.656	424	91000127702_(A03)_C01.fsa	424.094	1295	101100107702_(A03)_C01.fsa	420.888	388	111210111002_(A03)_C01.fsa	421.713	508	20191210121002_(A03)_C01.fsa	390.083	469	1312110021003_(A04)_D01.fsa	97.5594	70
2019.01.25O_A06_A06.fsa	24.87	149	21100136804_(A01)_A01.fsa	604.6	135	31100156926_(3A03)_A03.fsa	65.55	53	41100165465_(4A03)_A03.fsa	362.12	11513	51100165546(A03)A03.fsa	224.53	898	61100126602_(A03)_C01.fsa	277.267	335	71100127703_(A04)_D01.fsa	65.5285	63	81100127702_(A03)_C01.fsa	416.41	171	91000127702_(A03)_C01.fsa	424.49	838	101100107702_(A03)_C01.fsa	424.183	139	111210111002_(A03)_C01.fsa	422.049	50	20191210121002_(A03)_C01.fsa	404.024	88	1312110021003_(A04)_D01.fsa	102.938	191
2019.01.25O_A06_A06.fsa	27.02	133	21100136804_(A01)_A01.fsa	608.5	270	31100156926_(3A03)_A03.fsa	70.48	229	41100165465_(4A03)_A03.fsa	365.46	75	51100165546(A03)A03.fsa	232.74	2948	61100126602_(A03)_C01.fsa	280.543	225	71100127703_(A04)_D01.fsa	73.6862	493	81100127702_(A03)_C01.fsa	416.666	174	91000127702_(A03)_C01.fsa	427.116	290	101100107702_(A03)_C01.fsa	430.523	375	111210111002_(A03)_C01.fsa	427.686	181	20191210121002_(A03)_C01.fsa	409.487	132	1312110021003_(A04)_D01.fsa	106.033	102
2019.01.25O_A06_A06.fsa	28.46	115	21100136804_(A01)_A01.fsa	613.4	382	31100156926_(3A03)_A03.fsa	79.2	203	41100165465_(4A03)_A03.fsa	367.94	944	51100165546(A03)A03.fsa	233.81	1489	61100126602_(A03)_C01.fsa	282.36	367	71100127703_(A04)_D01.fsa	74.5417	9634	81100127702_(A03)_C01.fsa	420.844	113	91000127702_(A03)_C01.fsa	427.358	353	101100107702_(A03)_C01.fsa	430.831	80	111210111002_(A03)_C01.fsa	430.514	56	20191210121002_(A03)_C01.fsa	418.463	115	1312110021003_(A04)_D01.fsa	106.406	77
2019.01.25O_A06_A06.fsa	30.37	215	21100136804_(A01)_A01.fsa	616.3	82	31100156926_(3A03)_A03.fsa	85.85	51	41100165465_(4A03)_A03.fsa	377.07	163	51100165546(A03)A03.fsa	235.08	1610	61100126602_(A03)_C01.fsa	283.129	127	71100127703_(A04)_D01.fsa	78.3536	866	81100127703_(A04)_D01.fsa	5.63631	213	91000127703_(A04)_D01.fsa	1.52524	237	101100107703_(A04)_D01.fsa	2.42963	286	111210111003_(A04)_D01.fsa	1.94499	1422	20191210121003_(A04)_D01.fsa	2.69476	208	1312110021003_(A04)_D01.fsa	109.455	658
2019.01.25O_A06_A06.fsa	31.89	311	21100136804_(A01)_A01.fsa	619.4	1865	31100156926_(3A03)_A03.fsa	91.81	118	41100165465_(4A03)_A03.fsa	377.99	543	51100165546(A03)A03.fsa	236.75	325	61100126602_(A03)_C01.fsa	283.221	216	71100127703_(A04)_D01.fsa	80.3302	155	81100127703_(A04)_D01.fsa	10.3804	107	91000127703_(A04)_D01.fsa	6.52484	1687	101100107703_(A04)_D01.fsa	7.16698	62	111210111003_(A04)_D01.fsa	2.42539	119	20191210121003_(A04)_D01.fsa	4.1081	5340	1312110021003_(A04)_D01.fsa	109.83	85
2019.01.25O_A06_A06.fsa	33.8	64	21100136804_(A01)_A01.fsa	621.2	147	31100156926_(3A03)_A03.fsa	92.69	71	41100165465_(4A03)_A03.fsa	387.74	546	51100165546(A03)A03.fsa	241.43	14383	61100126602_(A03)_C01.fsa	283.919	612	71100127703_(A04)_D01.fsa	85.0185	10020	81100127703_(A04)_D01.fsa	15.1702	130	91000127703_(A04)_D01.fsa	10.8382	12424	101100107703_(A04)_D01.fsa	7.72602	1663	111210111003_(A04)_D01.fsa	4.91867	2125	20191210121003_(A04)_D01.fsa	7.00132	56	1312110021003_(A04)_D01.fsa	110.172	501
2019.01.25O_A06_A06.fsa	35.69	258	21100136805_(A02)_B01.fsa		511	31100156926_(3A03)_A03.fsa	94.31	64	41100165465_(4A03)_A03.fsa	391.21	85	51100165546(A03)A03.fsa	242.78	1770	61100126602_(A03)_C01.fsa	286.606	729	71100127703_(A04)_D01.fsa	85.7308	154	81100127703_(A04)_D01.fsa	16.1625	53	91000127703_(A04)_D01.fsa	12.2207	11099	101100107703_(A04)_D01.fsa	7.90884	67	111210111003_(A04)_D01.fsa	10.4716	351	20191210121003_(A04)_D01.fsa	12.6485	619	1312110021003_(A04)_D01.fsa	110.447	93
2019.01.25O_A06_A06.fsa	37.08	98	21100136805_(A02)_B01.fsa	0.58	335	31100156926_(3A03)_A03.fsa	103.8	54	41100165465_(4A03)_A03.fsa	405.19	174	51100165546(A03)A03.fsa	250.04	590	61100126602_(A03)_C01.fsa	296.008	1733	71100127703_(A04)_D01.fsa	86.3945	7088	81100127703_(A04)_D01.fsa	17.8379	77	91000127703_(A04)_D01.fsa	18.3745	859	101100107703_(A04)_D01.fsa	13.5596	96	111210111003_(A04)_D01.fsa	23.854	52	20191210121003_(A04)_D01.fsa	16.2553	122	1312110021003_(A04)_D01.fsa	111.65	93
2019.01.25O_A06_A06.fsa	39.42	170	21100136805_(A02)_B01.fsa	1.45	225	31100156926_(3A03)_A03.fsa	105.79	139	41100165465_(4A03)_A03.fsa	428.38	146	51100165546(A03)A03.fsa	251.97	51	61100126602_(A03)_C01.fsa	297.729	483	71100127703_(A04)_D01.fsa	86.7551	778	81100127703_(A04)_D01.fsa	20.6158	198	91000127703_(A04)_D01.fsa	21.2792	87	101100107703_(A04)_D01.fsa	15.128	125	111210111003_(A04)_D01.fsa	27.0003	963	20191210121003_(A04)_D01.fsa	27.5046	3965	1312110021003_(A04)_D01.fsa	123.49	78
2019.01.25O_A06_A06.fsa	45.48	56	21100136805_(A02)_B01.fsa	2.63	367	31100156926_(3A03)_A03.fsa	106.34	114	41100165465_(4A03)_A03.fsa	431.7	129	51100165546(A03)A03.fsa	253.9	100	61100126602_(A03)_C01.fsa	299.047	2025	71100127703_(A04)_D01.fsa	91.0231	362	81100127703_(A04)_D01.fsa	21.0719	120	91000127703_(A04)_D01.fsa	22.6756	72	101100107703_(A04)_D01.fsa	16.831	60	111210111003_(A04)_D01.fsa	27.557	179	20191210121003_(A04)_D01.fsa	33.5678	14431	1312110021003_(A04)_D01.fsa	130.824	163
2019.01.25O_A06_A06.fsa	46.46	147	21100136805_(A02)_B01.fsa	3.42	127	31100156926_(3A03)_A03.fsa	109.41	56	41100165465_(4A03)_A03.fsa	433.56	412	51100165546(A03)A03.fsa	255.74	64	61100126602_(A03)_C01.fsa	301.012	1277	71100127703_(A04)_D01.fsa	91.1639	318	81100127703_(A04)_D01.fsa	24.3704	99	91000127703_(A04)_D01.fsa	24.2389	2345	101100107703_(A04)_D01.fsa	17.2805	73	111210111003_(A04)_D01.fsa	33.3506	118	20191210121003_(A04)_D01.fsa	36.0857	114	1312110021003_(A04)_D01.fsa	139.444	71
2019.01.25O_A06_A06.fsa	52.99	796	21100136805_(A02)_B01.fsa	5.24	216	31100156926_(3A03)_A03.fsa	112.87	474	41100165465_(4A03)_A03.fsa	436.32	93	51100165546(A03)A03.fsa	257.45	188	61100126602_(A03)_C01.fsa	303.23	3785	71100127703_(A04)_D01.fsa	97.9773	96	81100127703_(A04)_D01.fsa	24.8446	320	91000127703_(A04)_D01.fsa	27.042	1421	101100107703_(A04)_D01.fsa	18.2798	311	111210111003_(A04)_D01.fsa	44.091	259	20191210121003_(A04)_D01.fsa	37.7059	74	1312110021003_(A04)_D01.fsa	146.028	131
2019.01.25O_A06_A06.fsa	77.13	167	21100136805_(A02)_B01.fsa	7.13	612	31100156926_(3A03)_A03.fsa	114.41	3654	41100165465_(4A03)_A03.fsa	436.66	90	51100165546(A03)A03.fsa	258.62	340	61100126602_(A03)_C01.fsa	311.813	13290	71100127703_(A04)_D01.fsa	99.5195	678	81100127703_(A04)_D01.fsa	28.9818	9807	91000127703_(A04)_D01.fsa	37.9944	62	101100107703_(A04)_D01.fsa	21.3674	165	111210111003_(A04)_D01.fsa	60.7127	217	20191210121003_(A04)_D01.fsa	57.6802	54	1312110021003_(A04)_D01.fsa	146.98	137
2019.01.25O_A06_A06.fsa	77.97	984	21100136805_(A02)_B01.fsa	8.55	729	31100156926_(3A03)_A03.fsa	116.91	57	41100165465_(4A03)_A03.fsa	456.73	212	51100165546(A03)A03.fsa	260.25	922	61100126602_(A03)_C01.fsa	312.169	4556	71100127703_(A04)_D01.fsa	105.364	353	81100127703_(A04)_D01.fsa	31.4912	76	91000127703_(A04)_D01.fsa	42.997	215	101100107703_(A04)_D01.fsa	27.9629	138	111210111003_(A04)_D01.fsa	63.3587	192	20191210121003_(A04)_D01.fsa	58.9849	82	1312110021003_(A04)_D01.fsa	149.241	72
2019.01.25O_A06_A06.fsa	90.16	56	21100136805_(A02)_B01.fsa	9.26	1733	31100156926_(3A03)_A03.fsa	117.91	110	41100165465_(4A03)_A03.fsa	459.41	78	51100165546(A03)A03.fsa	263.27	367	61100126602_(A03)_C01.fsa	313.535	9213	71100127703_(A04)_D01.fsa	140.077	483	81100127703_(A04)_D01.fsa	34.5049	1123	91000127703_(A04)_D01.fsa	43.1479	217	101100107703_(A04)_D01.fsa	46.1705	86	111210111003_(A04)_D01.fsa	67.5938	96	20191210121003_(A04)_D01.fsa	62.6973	414	1312110021003_(A04)_D01.fsa	151.969	51
2019.01.25O_A06_A06.fsa	92.13	151	21100136805_(A02)_B01.fsa	10.05	483	31100156926_(3A03)_A03.fsa	118.87	173	41100165465_(4A03)_A03.fsa	469.82	54	51100165546(A03)A03.fsa	265.44	96	61100126602_(A03)_C01.fsa	314.944	122	71100127703_(A04)_D01.fsa	141.097	200	81100127703_(A04)_D01.fsa	46.1147	113	91000127703_(A04)_D01.fsa	49.1307	71	101100107703_(A04)_D01.fsa	47.6173	117	111210111003_(A04)_D01.fsa	70.2195	73	20191210121003_(A04)_D01.fsa	64.0353	140	1312110021003_(A04)_D01.fsa	157.437	79
2019.01.25O_A06_A06.fsa	93.06	642	21100136805_(A02)_B01.fsa	11.32	2025	31100156926_(3A03)_A03.fsa	122.27	136	41100165465_(4A03)_A03.fsa	564.84	378	51100165546(A03)A03.fsa	269.66	55	61100126602_(A03)_C01.fsa	316.153	219	71100127703_(A04)_D01.fsa	146.021	51	81100127703_(A04)_D01.fsa	49.4134	426	91000127703_(A04)_D01.fsa	49.8869	68	101100107703_(A04)_D01.fsa	49.5228	101	111210111003_(A04)_D01.fsa	71.454	765	20191210121003_(A04)_D01.fsa	79.8702	758	1312110021003_(A04)_D01.fsa	166.641	3337
2019.01.25O_A06_A06.fsa	100.35	90	21100136805_(A02)_B01.fsa	14.32	1277	31100156926_(3A03)_A03.fsa	127.19	112	41100165466_(4A04)_A04.fsa	4.04	1242	51100165546(A03)A03.fsa	277.14	61	61100126602_(A03)_C01.fsa	324.163	10079	71100127703_(A04)_D01.fsa	147.302	67	81100127703_(A04)_D01.fsa	51.9496	2447	91000127703_(A04)_D01.fsa	50.1231	350	101100107703_(A04)_D01.fsa	51.9953	287	111210111003_(A04)_D01.fsa	73.6796	504	20191210121003_(A04)_D01.fsa	86.5295	157	1312110021003_(A04)_D01.fsa	171.827	225
2019.01.25O_A06_A06.fsa	106.46	110	21100136805_(A02)_B01.fsa	15.97	3785	31100156926_(3A03)_A03.fsa	133.54	90	41100165466_(4A04)_A04.fsa	5.84	534	51100165546(A03)A03.fsa	279.25	187	61100126602_(A03)_C01.fsa	332.182	871	71100127703_(A04)_D01.fsa	148.293	1615	81100127703_(A04)_D01.fsa	55.1682	63	91000127703_(A04)_D01.fsa	52.3534	244	101100107703_(A04)_D01.fsa	64.0369	325	111210111003_(A04)_D01.fsa	76.5222	1385	20191210121003_(A04)_D01.fsa	87.4372	80	1312110021003_(A04)_D01.fsa	190.224	277
2019.01.25O_A06_A06.fsa	107.35	778	21100136805_(A02)_B01.fsa	17.87	13290	31100156926_(3A03)_A03.fsa	134.47	50	41100165466_(4A04)_A04.fsa	6.24	590	51100165546(A03)A03.fsa	281.32	415	61100126602_(A03)_C01.fsa	337.931	492	71100127703_(A04)_D01.fsa	149.679	3967	81100127703_(A04)_D01.fsa	57.6511	62	91000127703_(A04)_D01.fsa	56.4478	207	101100107703_(A04)_D01.fsa	69.9486	98	111210111003_(A04)_D01.fsa	82.3421	400	20191210121003_(A04)_D01.fsa	90.319	20768	1312110021003_(A04)_D01.fsa	192.867	9255
2019.01.25O_A06_A06.fsa	110.2	181	21100136805_(A02)_B01.fsa	18.74	4556	31100156926_(3A03)_A03.fsa	137.15	74	41100165466_(4A04)_A04.fsa	6.99	307	51100165546(A03)A03.fsa	283.13	428	61100126602_(A03)_C01.fsa	338.913	2366	71100127703_(A04)_D01.fsa	156.261	183	81100127703_(A04)_D01.fsa	63.512	258	91000127703_(A04)_D01.fsa	63.4446	1123	101100107703_(A04)_D01.fsa	87.0419	146	111210111003_(A04)_D01.fsa	90.7423	59	20191210121003_(A04)_D01.fsa	90.8533	1863	1312110021003_(A04)_D01.fsa	203.465	52
2019.01.25O_A06_A06.fsa	111.28	551	21100136805_(A02)_B01.fsa	23.79	9213	31100156926_(3A03)_A03.fsa	139.61	1646	41100165466_(4A04)_A04.fsa	7.61	86	51100165546(A03)A03.fsa	284.73	73	61100126602_(A03)_C01.fsa	339.221	1254	71100127703_(A04)_D01.fsa	157.98	104	81100127703_(A04)_D01.fsa	64.8907	66	91000127703_(A04)_D01.fsa	88.477	218	101100107703_(A04)_D01.fsa	95.7436	60	111210111003_(A04)_D01.fsa	105.551	216	20191210121003_(A04)_D01.fsa	120.853	221	1312110021003_(A04)_D01.fsa	204.88	55
2019.01.25O_A06_A06.fsa	118.23	64	21100136805_(A02)_B01.fsa	26.08	122	31100156926_(3A03)_A03.fsa	144.26	112	41100165466_(4A04)_A04.fsa	8.92	269	51100165546(A03)A03.fsa	285.47	113	61100126602_(A03)_C01.fsa	345.698	477	71100127703_(A04)_D01.fsa	166.959	1132	81100127703_(A04)_D01.fsa	66.2224	191	91000127703_(A04)_D01.fsa	90.5067	1075	101100107703_(A04)_D01.fsa	99.425	65	111210111003_(A04)_D01.fsa	108.967	202	20191210121003_(A04)_D01.fsa	136.203	184	1312110021003_(A04)_D01.fsa	218.502	600
2019.01.25O_A06_A06.fsa	119.14	422	21100136805_(A02)_B01.fsa	26.71	219	31100156926_(3A03)_A03.fsa	145.92	51	41100165466_(4A04)_A04.fsa	10.62	1029	51100165546(A03)A03.fsa	290.55	1549	61100126602_(A03)_C01.fsa	349.75	1386	71100127703_(A04)_D01.fsa	175.314	185	81100127703_(A04)_D01.fsa	68.0699	510	91000127703_(A04)_D01.fsa	93.6469	184	101100107703_(A04)_D01.fsa	108.722	149	111210111003_(A04)_D01.fsa	112.446	109	20191210121003_(A04)_D01.fsa	137.415	72	1312110021003_(A04)_D01.fsa	221.013	229
2019.01.25O_A06_A06.fsa	123.53	152	21100136805_(A02)_B01.fsa	27.5	10079	31100156926_(3A03)_A03.fsa	158.48	7574	41100165466_(4A04)_A04.fsa	11.24	442	51100165546(A03)A03.fsa	292.3	1762	61100126602_(A03)_C01.fsa	356.159	1210	71100127703_(A04)_D01.fsa	176.068	183	81100127703_(A04)_D01.fsa	69.9616	127	91000127703_(A04)_D01.fsa	93.9181	224	101100107703_(A04)_D01.fsa	111.27	6200	111210111003_(A04)_D01.fsa	118.576	70	20191210121003_(A04)_D01.fsa	137.536	1713	1312110021003_(A04)_D01.fsa	223.795	65
2019.01.25O_A06_A06.fsa	136.45	141	21100136805_(A02)_B01.fsa	29.16	871	31100156926_(3A03)_A03.fsa	160.13	9102	41100165466_(4A04)_A04.fsa	12.34	7351	51100165546(A03)A03.fsa	299.76	50	61100126602_(A03)_C01.fsa	356.96	4344	71100127703_(A04)_D01.fsa	189.389	4058	81100127703_(A04)_D01.fsa	72.4868	92	91000127703_(A04)_D01.fsa	102.072	51	101100107703_(A04)_D01.fsa	111.74	669	111210111003_(A04)_D01.fsa	118.59	63	20191210121003_(A04)_D01.fsa	158.648	155	1312110021003_(A04)_D01.fsa	224.672	935
2019.01.25O_A06_A06.fsa	137.58	83	21100136805_(A02)_B01.fsa	29.71	492	31100156926_(3A03)_A03.fsa	179.08	646	41100165466_(4A04)_A04.fsa	14.19	8249	51100165546(A03)A03.fsa	300.59	548	61100126602_(A03)_C01.fsa	363.85	2300	71100127703_(A04)_D01.fsa	192.009	1199	81100127703_(A04)_D01.fsa	77.8975	291	91000127703_(A04)_D01.fsa	107.801	171	101100107703_(A04)_D01.fsa	117.364	69	111210111003_(A04)_D01.fsa	121.315	267	20191210121003_(A04)_D01.fsa	159.247	111	1312110021003_(A04)_D01.fsa	226.256	135
2019.01.25O_A06_A06.fsa	138.53	512	21100136805_(A02)_B01.fsa	30.58	2366	31100156926_(3A03)_A03.fsa	184.64	1201	41100165466_(4A04)_A04.fsa	20.13	2640	51100165546(A03)A03.fsa	304.35	338	61100126602_(A03)_C01.fsa	364.89	1184	71100127703_(A04)_D01.fsa	196.025	64	81100127703_(A04)_D01.fsa	79.0401	240	91000127703_(A04)_D01.fsa	110.185	251	101100107703_(A04)_D01.fsa	127.397	1526	111210111003_(A04)_D01.fsa	123.576	180	20191210121003_(A04)_D01.fsa	167.307	10921	1312110021003_(A04)_D01.fsa	228.63	458
2019.01.25O_A06_A06.fsa	152.53	94	21100136805_(A02)_B01.fsa	31.84	1254	31100156926_(3A03)_A03.fsa	185.47	230	41100165466_(4A04)_A04.fsa	22.16	598	51100165546(A03)A03.fsa	310.4	65	61100126602_(A03)_C01.fsa	364.911	726	71100127703_(A04)_D01.fsa	198.28	306	81100127703_(A04)_D01.fsa	82.8247	60	91000127703_(A04)_D01.fsa	111.273	1461	101100107703_(A04)_D01.fsa	132.275	148	111210111003_(A04)_D01.fsa	129.866	1968	20191210121003_(A04)_D01.fsa	167.953	710	1312110021003_(A04)_D01.fsa	232.542	308
2019.01.25O_A06_A06.fsa	167.9	61	21100136805_(A02)_B01.fsa	32.71	477	31100156926_(3A03)_A03.fsa	190.88	54	41100165466_(4A04)_A04.fsa	27.68	86	51100165546(A03)A03.fsa	314.04	82	61100126602_(A03)_C01.fsa	365.421	3209	71100127703_(A04)_D01.fsa	200.876	112	81100127703_(A04)_D01.fsa	83.4623	895	91000127703_(A04)_D01.fsa	114.264	337	101100107703_(A04)_D01.fsa	137.788	172	111210111003_(A04)_D01.fsa	130.141	209	20191210121003_(A04)_D01.fsa	170.277	53	1312110021003_(A04)_D01.fsa	234.148	12008
2019.01.25O_A06_A06.fsa	185.1	95	21100136805_(A02)_B01.fsa	34.92	1386	31100156926_(3A03)_A03.fsa	196.69	203	41100165466_(4A04)_A04.fsa	28.7	116	51100165546(A03)A03.fsa	317.85	259	61100126602_(A03)_C01.fsa	375.486	1575	71100127703_(A04)_D01.fsa	203.113	60	81100127703_(A04)_D01.fsa	89.5403	1396	91000127703_(A04)_D01.fsa	119.605	121	101100107703_(A04)_D01.fsa	143.785	572	111210111003_(A04)_D01.fsa	133.748	56	20191210121003_(A04)_D01.fsa	171.415	65	1312110021003_(A04)_D01.fsa	234.186	450
2019.01.25O_A06_A06.fsa	193.4	78	21100136805_(A02)_B01.fsa	35.83	1210	31100156926_(3A03)_A03.fsa	197.6	67	41100165466_(4A04)_A04.fsa	31.85	6720	51100165546(A03)A03.fsa	320.29	124	61100126602_(A03)_C01.fsa	376.14	8482	71100127703_(A04)_D01.fsa	204.702	721	81100127703_(A04)_D01.fsa	95.5775	180	91000127703_(A04)_D01.fsa	124.154	2655	101100107703_(A04)_D01.fsa	145.386	115	111210111003_(A04)_D01.fsa	143.356	749	20191210121003_(A04)_D01.fsa	173.038	135	1312110021003_(A04)_D01.fsa	247.249	250
2019.01.25O_A06_A06.fsa	218.63	69	21100136805_(A02)_B01.fsa	36.51	4344	31100156926_(3A03)_A03.fsa	198.52	2972	41100165466_(4A04)_A04.fsa	35.58	93	51100165546(A03)A03.fsa	324.81	110	61100126602_(A03)_C01.fsa	378.043	1901	71100127703_(A04)_D01.fsa	208.052	1414	81100127703_(A04)_D01.fsa	96.5855	108	91000127703_(A04)_D01.fsa	127.443	105	101100107703_(A04)_D01.fsa	147.954	413	111210111003_(A04)_D01.fsa	147.633	11115	20191210121003_(A04)_D01.fsa	175.36	158	1312110021003_(A04)_D01.fsa	249.481	177
2019.01.25O_A06_A06.fsa	282.19	60	21100136805_(A02)_B01.fsa	37.42	2300	31100156926_(3A03)_A03.fsa	203.11	832	41100165466_(4A04)_A04.fsa	36.65	184	51100165546(A03)A03.fsa	326.35	275	61100126602_(A03)_C01.fsa	381.795	543	71100127703_(A04)_D01.fsa	210.406	734	81100127703_(A04)_D01.fsa	100.81	953	91000127703_(A04)_D01.fsa	133.626	65	101100107703_(A04)_D01.fsa	159.37	149	111210111003_(A04)_D01.fsa	148.933	64	20191210121003_(A04)_D01.fsa	179.232	118	1312110021003_(A04)_D01.fsa	251.588	77
2019.01.25O_A06_A06.fsa	289.02	174	21100136805_(A02)_B01.fsa	39.34	1184	31100156926_(3A03)_A03.fsa	205.71	81	41100165466_(4A04)_A04.fsa	38.74	61	51100165546(A03)A03.fsa	327.65	135	61100126602_(A03)_C01.fsa	383.364	113	71100127703_(A04)_D01.fsa	212.923	2954	81100127703_(A04)_D01.fsa	112.122	55	91000127703_(A04)_D01.fsa	138.261	1046	101100107703_(A04)_D01.fsa	159.623	3343	111210111003_(A04)_D01.fsa	158.868	396	20191210121003_(A04)_D01.fsa	179.241	208	1312110021003_(A04)_D01.fsa	252.019	3073
2019.01.25O_A06_A06.fsa	298.09	164	21100136805_(A02)_B01.fsa	40.27	726	31100156926_(3A03)_A03.fsa	206.67	2725	41100165466_(4A04)_A04.fsa	39.87	325	51100165546(A03)A03.fsa	328.69	72	61100126602_(A03)_C01.fsa	388.622	908	71100127703_(A04)_D01.fsa	214.55	308	81100127703_(A04)_D01.fsa	114.252	300	91000127703_(A04)_D01.fsa	144.44	5133	101100107703_(A04)_D01.fsa	163.2	593	111210111003_(A04)_D01.fsa	160.751	1495	20191210121003_(A04)_D01.fsa	183.924	68	1312110021003_(A04)_D01.fsa	255.494	64
2019.01.25O_A07_A07.fsa		53	21100136805_(A02)_B01.fsa	41.99	3209	31100156926_(3A03)_A03.fsa	208.81	222	41100165466_(4A04)_A04.fsa	45.06	263	51100165546(A03)A03.fsa	330.62	73	61100126602_(A03)_C01.fsa	391.435	591	71100127703_(A04)_D01.fsa	219.765	1560	81100127703_(A04)_D01.fsa	123.95	811	91000127703_(A04)_D01.fsa	145.14	2137	101100107703_(A04)_D01.fsa	164.384	50	111210111003_(A04)_D01.fsa	165.886	94	20191210121003_(A04)_D01.fsa	187.483	728	1312110021003_(A04)_D01.fsa	257.676	60
2019.01.25O_A07_A07.fsa	0.08	62	21100136805_(A02)_B01.fsa	43.1	1575	31100156926_(3A03)_A03.fsa	216.59	54	41100165466_(4A04)_A04.fsa	47.43	17675	51100165546(A03)A03.fsa	331.42	521	61100126603_(A04)_D01.fsa	7.87516	1959	71100127703_(A04)_D01.fsa	226.225	1572	81100127703_(A04)_D01.fsa	126.96	64	91000127703_(A04)_D01.fsa	146.552	1213	101100107703_(A04)_D01.fsa	174.844	98	111210111003_(A04)_D01.fsa	167.302	82	20191210121003_(A04)_D01.fsa	187.818	78	1312110021003_(A04)_D01.fsa	257.997	102
2019.01.25O_A07_A07.fsa	6.53	59	21100136805_(A02)_B01.fsa	44.13	8482	31100156926_(3A03)_A03.fsa	217.5	844	41100165466_(4A04)_A04.fsa	52.4	198	51100165546(A03)A03.fsa	336.92	1800	61100126603_(A04)_D01.fsa	12.962	395	71100127703_(A04)_D01.fsa	238.888	1642	81100127703_(A04)_D01.fsa	133.113	5362	91000127703_(A04)_D01.fsa	148.962	54	101100107703_(A04)_D01.fsa	174.903	117	111210111003_(A04)_D01.fsa	173.855	69	20191210121003_(A04)_D01.fsa	188.33	50	1312110021003_(A04)_D01.fsa	259.729	128
2019.01.25O_A07_A07.fsa	8.31	228	21100136805_(A02)_B01.fsa	44.93	1901	31100156926_(3A03)_A03.fsa	223.88	55	41100165466_(4A04)_A04.fsa	60.69	181	51100165546(A03)A03.fsa	355.75	216	61100126603_(A04)_D01.fsa	16.6175	333	71100127703_(A04)_D01.fsa	250.565	68	81100127703_(A04)_D01.fsa	139.807	177	91000127703_(A04)_D01.fsa	151.568	262	101100107703_(A04)_D01.fsa	178.64	55	111210111003_(A04)_D01.fsa	173.886	68	20191210121003_(A04)_D01.fsa	188.828	195	1312110021003_(A04)_D01.fsa	261.974	135
2019.01.25O_A07_A07.fsa	9.03	532	21100136805_(A02)_B01.fsa	47.12	543	31100156926_(3A03)_A03.fsa	226.92	275	41100165466_(4A04)_A04.fsa	68.81	89	51100165546(A03)A03.fsa	374.39	85	61100126603_(A04)_D01.fsa	17.5371	1485	71100127703_(A04)_D01.fsa	256.813	67	81100127703_(A04)_D01.fsa	145.36	531	91000127703_(A04)_D01.fsa	157.892	266	101100107703_(A04)_D01.fsa	183.982	145	111210111003_(A04)_D01.fsa	176.2	50	20191210121003_(A04)_D01.fsa	192.472	595	1312110021003_(A04)_D01.fsa	262.841	852
2019.01.25O_A07_A07.fsa	11.53	136	21100136805_(A02)_B01.fsa	48.35	113	31100156926_(3A03)_A03.fsa	231.08	304	41100165466_(4A04)_A04.fsa	79.58	274	51100165546(A03)A03.fsa	381.85	202	61100126603_(A04)_D01.fsa	22.4666	456	71100127703_(A04)_D01.fsa	258.635	97	81100127703_(A04)_D01.fsa	159.27	961	91000127703_(A04)_D01.fsa	165.673	141	101100107703_(A04)_D01.fsa	184.357	57	111210111003_(A04)_D01.fsa	179.859	59	20191210121003_(A04)_D01.fsa	196.899	264	1312110021003_(A04)_D01.fsa	265.943	165
2019.01.25O_A07_A07.fsa	13.55	2995	21100136805_(A02)_B01.fsa	50.09	908	31100156926_(3A03)_A03.fsa	233.36	230	41100165466_(4A04)_A04.fsa	85.49	86	51100165546(A03)A03.fsa	383.78	79	61100126603_(A04)_D01.fsa	30.4311	782	71100127703_(A04)_D01.fsa	259.541	364	81100127703_(A04)_D01.fsa	159.456	401	91000127703_(A04)_D01.fsa	174.569	1058	101100107703_(A04)_D01.fsa	185.452	85	111210111003_(A04)_D01.fsa	180.482	922	20191210121003_(A04)_D01.fsa	202.551	62	1312110021003_(A04)_D01.fsa	267.232	347
2019.01.25O_A07_A07.fsa	16.05	5355	21100136805_(A02)_B01.fsa	51.12	591	31100156926_(3A03)_A03.fsa	240.43	70	41100165466_(4A04)_A04.fsa	87.71	75	51100165546(A03)A03.fsa	385.98	272	61100126603_(A04)_D01.fsa	33.94	186	71100127703_(A04)_D01.fsa	265.817	85	81100127703_(A04)_D01.fsa	162.876	784	91000127703_(A04)_D01.fsa	176.91	80	101100107703_(A04)_D01.fsa	185.727	136	111210111003_(A04)_D01.fsa	186.945	50	20191210121003_(A04)_D01.fsa	204.767	309	1312110021003_(A04)_D01.fsa	274.186	713
2019.01.25O_A07_A07.fsa	16.77	13647	21100136805_(A02)_B01.fsa	52.08	1959	31100156926_(3A03)_A03.fsa	242.46	273	41100165466_(4A04)_A04.fsa	88.66	190	51100165546(A03)A03.fsa	386.9	3580	61100126603_(A04)_D01.fsa	39.0172	2226	71100127703_(A04)_D01.fsa	269.243	108	81100127703_(A04)_D01.fsa	169.284	850	91000127703_(A04)_D01.fsa	178.194	114	101100107703_(A04)_D01.fsa	192.535	99	111210111003_(A04)_D01.fsa	190.417	114	20191210121003_(A04)_D01.fsa	204.788	728	1312110021003_(A04)_D01.fsa	277.031	631
2019.01.25O_A07_A07.fsa	18.23	13647	21100136805_(A02)_B01.fsa	53.3	395	31100156926_(3A03)_A03.fsa	245	1111	41100165466_(4A04)_A04.fsa	90.28	106	51100165546(A03)A03.fsa	388.83	110	61100126603_(A04)_D01.fsa	40.1091	895	71100127703_(A04)_D01.fsa	270.669	1337	81100127703_(A04)_D01.fsa	171.338	59	91000127703_(A04)_D01.fsa	179.879	56	101100107703_(A04)_D01.fsa	194.338	52	111210111003_(A04)_D01.fsa	194.737	626	20191210121003_(A04)_D01.fsa	207.825	54	1312110021003_(A04)_D01.fsa	295.364	2627
2019.01.25O_A07_A07.fsa	19.27	13530	21100136805_(A02)_B01.fsa	54.7	2451	31100156926_(3A03)_A03.fsa	246.25	716	41100165466_(4A04)_A04.fsa	92.93	50	51100165546(A03)A03.fsa	392.98	61	61100126603_(A04)_D01.fsa	41.271	721	71100127703_(A04)_D01.fsa	271.543	102	81100127703_(A04)_D01.fsa	175.873	6855	91000127703_(A04)_D01.fsa	183.198	2259	101100107703_(A04)_D01.fsa	197.761	94	111210111003_(A04)_D01.fsa	196.339	69	20191210121003_(A04)_D01.fsa	211.014	883	1312110021003_(A04)_D01.fsa	300.878	84
2019.01.25O_A07_A07.fsa	20.89	415	21100136805_(A02)_B01.fsa	56.46	271	31100156926_(3A03)_A03.fsa	249.48	131	41100165466_(4A04)_A04.fsa	99.03	136	51100165546(A03)A03.fsa	396.57	112	61100126603_(A04)_D01.fsa	45.8863	171	71100127703_(A04)_D01.fsa	281.603	53	81100127703_(A04)_D01.fsa	180.817	866	91000127703_(A04)_D01.fsa	185.027	66	101100107703_(A04)_D01.fsa	199.948	321	111210111003_(A04)_D01.fsa	197.147	89	20191210121003_(A04)_D01.fsa	212.686	754	1312110021003_(A04)_D01.fsa	302.089	289
2019.01.25O_A07_A07.fsa	22.02	1991	21100136805_(A02)_B01.fsa	57.43	333	31100156926_(3A03)_A03.fsa	250.34	1956	41100165466_(4A04)_A04.fsa	101.1	52	51100165546(A03)A03.fsa	397.69	52	61100126603_(A04)_D01.fsa	49.053	422	71100127703_(A04)_D01.fsa	284.462	164	81100127703_(A04)_D01.fsa	181.11	297	91000127703_(A04)_D01.fsa	186.96	67	101100107703_(A04)_D01.fsa	204.628	70	111210111003_(A04)_D01.fsa	200.694	59	20191210121003_(A04)_D01.fsa	216.473	1078	1312110021003_(A04)_D01.fsa	308.811	70
2019.01.25O_A07_A07.fsa	22.98	979	21100136805_(A02)_B01.fsa	58.68	1485	31100156926_(3A03)_A03.fsa	255.82	367	41100165466_(4A04)_A04.fsa	102.03	98	51100165546(A03)A03.fsa	401.41	87	61100126603_(A04)_D01.fsa	55.013	112	71100127703_(A04)_D01.fsa	284.496	826	81100127703_(A04)_D01.fsa	182.003	2713	91000127703_(A04)_D01.fsa	197.131	66	101100107703_(A04)_D01.fsa	206.218	131	111210111003_(A04)_D01.fsa	204.181	177	20191210121003_(A04)_D01.fsa	228.758	120	1312110021003_(A04)_D01.fsa	316.913	55
2019.01.25O_A07_A07.fsa	24.11	410	21100136805_(A02)_B01.fsa	59.39	456	31100156926_(3A03)_A03.fsa	260.9	53	41100165466_(4A04)_A04.fsa	103.84	228	51100165546(A03)A03.fsa	405.85	63	61100126603_(A04)_D01.fsa	60.4505	71	71100127703_(A04)_D01.fsa	287.868	103	81100127703_(A04)_D01.fsa	182.359	525	91000127703_(A04)_D01.fsa	199.16	125	101100107703_(A04)_D01.fsa	206.813	208	111210111003_(A04)_D01.fsa	206.833	794	20191210121003_(A04)_D01.fsa	243.457	71	1312110021003_(A04)_D01.fsa	317.981	212
2019.01.25O_A07_A07.fsa	24.76	135	21100136805_(A02)_B01.fsa	60.2	782	31100156926_(3A03)_A03.fsa	261.83	189	41100165466_(4A04)_A04.fsa	104.86	84	51100165546(A03)A03.fsa	407.86	97	61100126603_(A04)_D01.fsa	67.4011	724	71100127703_(A04)_D01.fsa	288.646	12504	81100127703_(A04)_D01.fsa	184.414	137	91000127703_(A04)_D01.fsa	200.086	50	101100107703_(A04)_D01.fsa	217.553	150	111210111003_(A04)_D01.fsa	210.597	50	20191210121003_(A04)_D01.fsa	244.443	1161	1312110021003_(A04)_D01.fsa	326.043	87
2019.01.25O_A07_A07.fsa	26.94	3666	21100136805_(A02)_B01.fsa	60.91	186	31100156926_(3A03)_A03.fsa	262.81	617	41100165466_(4A04)_A04.fsa	106.22	51	51100165546(A03)A03.fsa	410.27	220	61100126603_(A04)_D01.fsa	68.2514	62	71100127703_(A04)_D01.fsa	291.25	170	81100127703_(A04)_D01.fsa	189.442	136	91000127703_(A04)_D01.fsa	206.152	176	101100107703_(A04)_D01.fsa	222.751	3211	111210111003_(A04)_D01.fsa	212.912	57	20191210121003_(A04)_D01.fsa	245.656	692	1312110021003_(A04)_D01.fsa	338.403	70
2019.01.25O_A07_A07.fsa	29.11	247	21100136805_(A02)_B01.fsa	61.81	2226	31100156926_(3A03)_A03.fsa	263.75	332	41100165466_(4A04)_A04.fsa	108.51	66	51100165546(A03)A03.fsa	419.68	154	61100126603_(A04)_D01.fsa	70.5274	98	71100127703_(A04)_D01.fsa	293.682	54	81100127703_(A04)_D01.fsa	200.39	292	91000127703_(A04)_D01.fsa	206.244	587	101100107703_(A04)_D01.fsa	225.339	973	111210111003_(A04)_D01.fsa	216.052	496	20191210121003_(A04)_D01.fsa	250.615	112	1312110021003_(A04)_D01.fsa	338.817	189
2019.01.25O_A07_A07.fsa	31.05	329	21100136805_(A02)_B01.fsa	63.8	895	31100156926_(3A03)_A03.fsa	266.09	119	41100165466_(4A04)_A04.fsa	110.09	254	51100165546(A03)A03.fsa	422.82	127	61100126603_(A04)_D01.fsa	72.2436	215	71100127703_(A04)_D01.fsa	298.652	65	81100127703_(A04)_D01.fsa	210.538	250	91000127703_(A04)_D01.fsa	210.885	95	101100107703_(A04)_D01.fsa	230.396	55	111210111003_(A04)_D01.fsa	222.323	1577	20191210121003_(A04)_D01.fsa	254.359	106	1312110021003_(A04)_D01.fsa	342.845	324
2019.01.25O_A07_A07.fsa	32.02	114	21100136805_(A02)_B01.fsa	65.07	721	31100156926_(3A03)_A03.fsa	270.98	135	41100165466_(4A04)_A04.fsa	111.15	80	51100165546(A03)A03.fsa	425.59	98	61100126603_(A04)_D01.fsa	73.9936	90	71100127703_(A04)_D01.fsa	303.639	177	81100127703_(A04)_D01.fsa	210.703	1581	91000127703_(A04)_D01.fsa	212.627	222	101100107703_(A04)_D01.fsa	232.967	66	111210111003_(A04)_D01.fsa	223.539	167	20191210121003_(A04)_D01.fsa	256.489	84	1312110021003_(A04)_D01.fsa	343.598	366
2019.01.25O_A07_A07.fsa	33.23	538	21100136805_(A02)_B01.fsa	66.9	171	31100156926_(3A03)_A03.fsa	290.08	82	41100165466_(4A04)_A04.fsa	114.4	104	51100165546(A03)A03.fsa	426.78	996	61100126603_(A04)_D01.fsa	78.9892	201	71100127703_(A04)_D01.fsa	307.724	109	81100127703_(A04)_D01.fsa	214.903	1513	91000127703_(A04)_D01.fsa	214.766	102	101100107703_(A04)_D01.fsa	234.684	389	111210111003_(A04)_D01.fsa	229.1	107	20191210121003_(A04)_D01.fsa	257.561	579	1312110021003_(A04)_D01.fsa	347.14	130
2019.01.25O_A07_A07.fsa	35.7	875	21100136805_(A02)_B01.fsa	68.46	422	31100156926_(3A03)_A03.fsa	292.52	389	41100165466_(4A04)_A04.fsa	116.3	280	51100165546(A03)A03.fsa	440.4	97	61100126603_(A04)_D01.fsa	81.7961	125	71100127703_(A04)_D01.fsa	321.711	172	81100127703_(A04)_D01.fsa	229.252	84	91000127703_(A04)_D01.fsa	216.128	2027	101100107703_(A04)_D01.fsa	234.79	54	111210111003_(A04)_D01.fsa	245.789	51	20191210121003_(A04)_D01.fsa	259.466	73	1312110021003_(A04)_D01.fsa	347.857	61
2019.01.25O_A07_A07.fsa	37.03	85	21100136805_(A02)_B01.fsa	69.85	112	31100156926_(3A03)_A03.fsa	305.02	873	41100165466_(4A04)_A04.fsa	117.53	51	51100165546(A03)A03.fsa	502	68	61100126603_(A04)_D01.fsa	82.559	140	71100127703_(A04)_D01.fsa	321.957	112	81100127703_(A04)_D01.fsa	248.237	1008	91000127703_(A04)_D01.fsa	225.17	424	101100107703_(A04)_D01.fsa	249.169	64	111210111003_(A04)_D01.fsa	246.948	143	20191210121003_(A04)_D01.fsa	259.669	480	1312110021003_(A04)_D01.fsa	355.753	301
2019.01.25O_A07_A07.fsa	39.39	1118	21100136805_(A02)_B01.fsa	71.71	71	31100156926_(3A03)_A03.fsa	308.37	136	41100165466_(4A04)_A04.fsa	124.99	209	51100165546(A03)A03.fsa	507.63	72	61100126603_(A04)_D01.fsa	88.482	93	71100127703_(A04)_D01.fsa	329.126	5949	81100127703_(A04)_D01.fsa	259.641	106	91000127703_(A04)_D01.fsa	237.215	409	101100107703_(A04)_D01.fsa	264.127	122	111210111003_(A04)_D01.fsa	252.105	54	20191210121003_(A04)_D01.fsa	260.5	70	1312110021003_(A04)_D01.fsa	359.551	99
2019.01.25O_A07_A07.fsa	41.71	106	21100136805_(A02)_B01.fsa	72.84	724	31100156926_(3A03)_A03.fsa	320.39	525	41100165466_(4A04)_A04.fsa	126.79	1853	51100165546(A03)A03.fsa	522.1	51	61100126603_(A04)_D01.fsa	90.4347	983	71100127703_(A04)_D01.fsa	333.34	67	81100127703_(A04)_D01.fsa	259.927	102	91000127703_(A04)_D01.fsa	238.475	3170	101100107703_(A04)_D01.fsa	265.089	491	111210111003_(A04)_D01.fsa	259.267	751	20191210121003_(A04)_D01.fsa	262.225	182	1312110021003_(A04)_D01.fsa	373.629	136
2019.01.25O_A07_A07.fsa	42.43	660	21100136805_(A02)_B01.fsa	74.34	62	31100156926_(3A03)_A03.fsa	330.93	1032	41100165466_(4A04)_A04.fsa	131.62	357	51100165546(A03)A03.fsa	532.56	74	61100126603_(A04)_D01.fsa	90.9791	183	71100127703_(A04)_D01.fsa	335.134	54	81100127703_(A04)_D01.fsa	261.808	98	91000127703_(A04)_D01.fsa	243.034	94	101100107703_(A04)_D01.fsa	269.566	301	111210111003_(A04)_D01.fsa	262.525	571	20191210121003_(A04)_D01.fsa	267.279	1606	1312110021003_(A04)_D01.fsa	379.415	293
2019.01.25O_A07_A07.fsa	44.46	249	21100136805_(A02)_B01.fsa	75.92	98	31100156926_(3A03)_A03.fsa	331.75	54	41100165466_(4A04)_A04.fsa	133.33	61	51100165546(A03)A03.fsa	541.53	55	61100126603_(A04)_D01.fsa	91.2421	154	71100127703_(A04)_D01.fsa	339.389	61	81100127703_(A04)_D01.fsa	262.176	60	91000127703_(A04)_D01.fsa	245.432	61	101100107703_(A04)_D01.fsa	271.139	63	111210111003_(A04)_D01.fsa	263.182	631	20191210121003_(A04)_D01.fsa	268.454	91	1312110021003_(A04)_D01.fsa	386.77	936
2019.01.25O_A07_A07.fsa	47.67	126	21100136805_(A02)_B01.fsa	77.12	215	31100156926_(3A03)_A03.fsa	340.71	232	41100165466_(4A04)_A04.fsa	135.63	162	51100165546(A03)A03.fsa	555.19	75	61100126603_(A04)_D01.fsa	92.9486	611	71100127703_(A04)_D01.fsa	341.014	82	81100127703_(A04)_D01.fsa	262.593	136	91000127703_(A04)_D01.fsa	253.322	70	101100107703_(A04)_D01.fsa	273.464	542	111210111003_(A04)_D01.fsa	269.625	162	20191210121003_(A04)_D01.fsa	272.724	363	1312110021003_(A04)_D01.fsa	390.499	528
2019.01.25O_A07_A07.fsa	53.18	2364	21100136805_(A02)_B01.fsa	77.95	90	31100156926_(3A03)_A03.fsa	347.16	397	41100165466_(4A04)_A04.fsa	136.6	263	51100165546(A03)A03.fsa	569.86	74	61100126603_(A04)_D01.fsa	95.2368	266	71100127703_(A04)_D01.fsa	343.045	61	81100127703_(A04)_D01.fsa	262.672	55	91000127703_(A04)_D01.fsa	255.054	1308	101100107703_(A04)_D01.fsa	274.658	439	111210111003_(A04)_D01.fsa	272.212	12210	20191210121003_(A04)_D01.fsa	275.195	55	1312110021003_(A04)_D01.fsa	391.673	97
2019.01.25O_A07_A07.fsa	56.31	61	21100136805_(A02)_B01.fsa	79.05	201	31100156926_(3A03)_A03.fsa	348.08	195	41100165466_(4A04)_A04.fsa	138.35	144	51100165546(A03)A03.fsa	623.93	131	61100126603_(A04)_D01.fsa	96.0538	295	71100127703_(A04)_D01.fsa	346.917	443	81100127703_(A04)_D01.fsa	275.012	163	91000127703_(A04)_D01.fsa	256.696	92	101100107703_(A04)_D01.fsa	281.682	583	111210111003_(A04)_D01.fsa	272.428	110	20191210121003_(A04)_D01.fsa	283.689	52	1312110021003_(A04)_D01.fsa	392.812	417
2019.01.25O_A07_A07.fsa	57.53	74	21100136805_(A02)_B01.fsa	80.16	125	31100156926_(3A03)_A03.fsa	361.55	114	41100165466_(4A04)_A04.fsa	139.32	478	51100165546(A03)A03.fsa	646.09	51	61100126603_(A04)_D01.fsa	97.1101	3748	71100127703_(A04)_D01.fsa	351.256	66	81100127703_(A04)_D01.fsa	278.668	743	91000127703_(A04)_D01.fsa	257.055	704	101100107703_(A04)_D01.fsa	281.716	686	111210111003_(A04)_D01.fsa	283.267	54	20191210121003_(A04)_D01.fsa	294.221	197	1312110021003_(A04)_D01.fsa	393.471	170
2019.01.25O_A07_A07.fsa	63.48	53	21100136805_(A02)_B01.fsa	81.26	140	31100156926_(3A03)_A03.fsa	372.6	254	41100165466_(4A04)_A04.fsa	144.01	104	51100165546(A03)A03.fsa	747.85	231	61100126603_(A04)_D01.fsa	97.5476	377	71100127703_(A04)_D01.fsa	361.235	706	81100127703_(A04)_D01.fsa	281.79	205	91000127703_(A04)_D01.fsa	258.685	96	101100107703_(A04)_D01.fsa	285.405	171	111210111003_(A04)_D01.fsa	292.093	173	20191210121003_(A04)_D01.fsa	294.502	744	1312110021003_(A04)_D01.fsa	394.459	70
2019.01.25O_A07_A07.fsa	65.91	52	21100136805_(A02)_B01.fsa	82.09	93	31100156926_(3A03)_A03.fsa	402.7	204	41100165466_(4A04)_A04.fsa	147.92	105	51100165547(A04)A04.fsa		130	61100126603_(A04)_D01.fsa	111.509	177	71100127703_(A04)_D01.fsa	362.572	409	81100127703_(A04)_D01.fsa	281.888	155	91000127703_(A04)_D01.fsa	258.748	72	101100107703_(A04)_D01.fsa	285.747	647	111210111003_(A04)_D01.fsa	297.22	148	20191210121003_(A04)_D01.fsa	299.144	302	1312110021003_(A04)_D01.fsa	395.27	13222
2019.01.25O_A07_A07.fsa	67.72	62	21100136805_(A02)_B01.fsa	84.02	983	31100156926_(3A03)_A03.fsa	456.44	61	41100165466_(4A04)_A04.fsa	149.62	202	51100165547(A04)A04.fsa		50	61100126603_(A04)_D01.fsa	116.449	150	71100127703_(A04)_D01.fsa	373.342	160	81100127703_(A04)_D01.fsa	284.117	1001	91000127703_(A04)_D01.fsa	260.432	53	101100107703_(A04)_D01.fsa	291.564	67	111210111003_(A04)_D01.fsa	298.17	68	20191210121003_(A04)_D01.fsa	302.165	181	1312110021003_(A04)_D01.fsa	395.418	1524
2019.01.25O_A07_A07.fsa	68.81	103	21100136805_(A02)_B01.fsa	86.96	183	31100156926_(3A03)_A03.fsa	462.39	83	41100165466_(4A04)_A04.fsa	152.97	53	51100165547(A04)A04.fsa		58	61100126603_(A04)_D01.fsa	117.971	213	71100127703_(A04)_D01.fsa	377.328	124	81100127703_(A04)_D01.fsa	287.787	86	91000127703_(A04)_D01.fsa	260.494	275	101100107703_(A04)_D01.fsa	293.592	864	111210111003_(A04)_D01.fsa	301.663	2233	20191210121003_(A04)_D01.fsa	303.27	154	1312110021003_(A04)_D01.fsa	402.237	11878
2019.01.25O_A07_A07.fsa	70.19	366	21100136805_(A02)_B01.fsa	88.07	154	31100156926_(3A03)_A03.fsa	475.05	218	41100165466_(4A04)_A04.fsa	158	136	51100165547(A04)A04.fsa		72	61100126603_(A04)_D01.fsa	121.27	108	71100127703_(A04)_D01.fsa	378.033	203	81100127703_(A04)_D01.fsa	289.579	219	91000127703_(A04)_D01.fsa	266.215	140	101100107703_(A04)_D01.fsa	296.639	52	111210111003_(A04)_D01.fsa	307.012	83	20191210121003_(A04)_D01.fsa	307.746	50	1312110021003_(A04)_D01.fsa	409.235	53
2019.01.25O_A07_A07.fsa	71.94	18635	21100136805_(A02)_B01.fsa	89.63	611	31100156926_(3A03)_A03.fsa	486.17	139	41100165466_(4A04)_A04.fsa	165.97	122	51100165547(A04)A04.fsa		158	61100126603_(A04)_D01.fsa	124.306	563	71100127704_(A05)_E01.fsa	6.72793	213	81100127703_(A04)_D01.fsa	291.448	51	91000127703_(A04)_D01.fsa	284.353	199	101100107703_(A04)_D01.fsa	297.344	140	111210111003_(A04)_D01.fsa	310.393	1582	20191210121003_(A04)_D01.fsa	307.929	80	1312110021003_(A04)_D01.fsa	416.777	194
2019.01.25O_A07_A07.fsa	72.95	753	21100136805_(A02)_B01.fsa	90.64	266	31100156926_(3A03)_A03.fsa	488.48	147	41100165466_(4A04)_A04.fsa	170.64	1941	51100165547(A04)A04.fsa		294	61100126603_(A04)_D01.fsa	132.979	562	71100127704_(A05)_E01.fsa	12.3346	71	81100127703_(A04)_D01.fsa	292.042	445	91000127703_(A04)_D01.fsa	294.014	93	101100107703_(A04)_D01.fsa	298.693	3095	111210111003_(A04)_D01.fsa	314.35	52	20191210121003_(A04)_D01.fsa	308.28	852	1312110021003_(A04)_D01.fsa	417.003	212
2019.01.25O_A07_A07.fsa	75.37	214	21100136805_(A02)_B01.fsa	91.83	295	31100156926_(3A03)_A03.fsa	527.7	52	41100165466_(4A04)_A04.fsa	174.27	330	51100165547(A04)A04.fsa		482	61100126603_(A04)_D01.fsa	135.508	32264	71100127704_(A05)_E01.fsa	18.4666	301	81100127703_(A04)_D01.fsa	303.51	252	91000127703_(A04)_D01.fsa	297.901	81	101100107703_(A04)_D01.fsa	303.976	61	111210111003_(A04)_D01.fsa	316.823	158	20191210121003_(A04)_D01.fsa	311.42	162	1312110021003_(A04)_D01.fsa	419.544	277
2019.01.25O_A07_A07.fsa	76.21	359	21100136805_(A02)_B01.fsa	92.75	3748	31100156926_(3A03)_A03.fsa	697.54	188	41100165466_(4A04)_A04.fsa	182.37	50	51100165547(A04)A04.fsa		777	61100126603_(A04)_D01.fsa	138.936	318	71100127704_(A05)_E01.fsa	23.6395	91	81100127703_(A04)_D01.fsa	305.214	264	91000127703_(A04)_D01.fsa	300.111	54	101100107703_(A04)_D01.fsa	306.343	862	111210111003_(A04)_D01.fsa	323.22	365	20191210121003_(A04)_D01.fsa	311.641	189	1312110021003_(A04)_D01.fsa	428.986	88
2019.01.25O_A07_A07.fsa	80.6	193	21100136805_(A02)_B01.fsa	93.95	377	31100156927_(3A04)_A04.fsa		230	41100165466_(4A04)_A04.fsa	224.08	51	51100165547(A04)A04.fsa	1.97	290	61100126603_(A04)_D01.fsa	141.435	315	71100127704_(A05)_E01.fsa	25.5205	91	81100127703_(A04)_D01.fsa	309.838	141	91000127703_(A04)_D01.fsa	300.709	84	101100107703_(A04)_D01.fsa	321.171	74	111210111003_(A04)_D01.fsa	324.814	65	20191210121003_(A04)_D01.fsa	313.022	376	1312110021003_(A04)_D01.fsa	429.158	182
2019.01.25O_A07_A07.fsa	81.45	172	21100136805_(A02)_B01.fsa	95.51	177	31100156927_(3A04)_A04.fsa		280	41100165466_(4A04)_A04.fsa	258.04	88	51100165547(A04)A04.fsa	3.59	52	61100126603_(A04)_D01.fsa	142.827	347	71100127704_(A05)_E01.fsa	31.5451	147	81100127703_(A04)_D01.fsa	319.432	255	91000127703_(A04)_D01.fsa	301.726	188	101100107703_(A04)_D01.fsa	324.176	1596	111210111003_(A04)_D01.fsa	324.962	288	20191210121003_(A04)_D01.fsa	318.574	95	1312110021004_(A05)_E01.fsa	7.19124	60
2019.01.25O_A07_A07.fsa	83.6	121	21100136805_(A02)_B01.fsa	96.88	150	31100156927_(3A04)_A04.fsa		50	41100165467_(4A05)_A05.fsa		1424	51100165547(A04)A04.fsa	5.63	670	61100126603_(A04)_D01.fsa	147.854	169	71100127704_(A05)_E01.fsa	31.6304	146	81100127703_(A04)_D01.fsa	320.422	263	91000127703_(A04)_D01.fsa	302.725	62	101100107703_(A04)_D01.fsa	324.242	979	111210111003_(A04)_D01.fsa	346.711	157	20191210121003_(A04)_D01.fsa	327.743	779	1312110021004_(A05)_E01.fsa	8.11404	69
2019.01.25O_A07_A07.fsa	85.67	205	21100136805_(A02)_B01.fsa	98.72	213	31100156927_(3A04)_A04.fsa		121	41100165467_(4A05)_A05.fsa		543	51100165547(A04)A04.fsa	7.18	281	61100126603_(A04)_D01.fsa	154.523	131	71100127704_(A05)_E01.fsa	32.7448	95	81100127703_(A04)_D01.fsa	322.316	164	91000127703_(A04)_D01.fsa	304.508	56	101100107703_(A04)_D01.fsa	324.925	99	111210111003_(A04)_D01.fsa	346.778	2070	20191210121003_(A04)_D01.fsa	329.069	288	1312110021004_(A05)_E01.fsa	11.0611	121
2019.01.25O_A07_A07.fsa	86.51	364	21100136805_(A02)_B01.fsa	99.82	108	31100156927_(3A04)_A04.fsa		121	41100165467_(4A05)_A05.fsa		656	51100165547(A04)A04.fsa	10	1259	61100126603_(A04)_D01.fsa	158.102	355	71100127704_(A05)_E01.fsa	39.2509	12378	81100127703_(A04)_D01.fsa	324.583	235	91000127703_(A04)_D01.fsa	306.153	108	101100107703_(A04)_D01.fsa	336.573	52	111210111003_(A04)_D01.fsa	347.516	104	20191210121003_(A04)_D01.fsa	332.32	453	1312110021004_(A05)_E01.fsa	11.7836	1323
2019.01.25O_A07_A07.fsa	89.71	18184	21100136805_(A02)_B01.fsa	100.86	563	31100156927_(3A04)_A04.fsa		128	41100165467_(4A05)_A05.fsa		295	51100165547(A04)A04.fsa	12.39	103	61100126603_(A04)_D01.fsa	159.873	290	71100127704_(A05)_E01.fsa	41.9286	134	81100127703_(A04)_D01.fsa	325.291	1188	91000127703_(A04)_D01.fsa	315.754	444	101100107703_(A04)_D01.fsa	348.083	912	111210111003_(A04)_D01.fsa	357.455	322	20191210121003_(A04)_D01.fsa	334.391	260	1312110021004_(A05)_E01.fsa	18.0052	61
2019.01.25O_A07_A07.fsa	90.65	1364	21100136805_(A02)_B01.fsa	103.02	562	31100156927_(3A04)_A04.fsa		996	41100165467_(4A05)_A05.fsa		122	51100165547(A04)A04.fsa	14.01	424	61100126603_(A04)_D01.fsa	160.43	1059	71100127704_(A05)_E01.fsa	45.5685	66	81100127703_(A04)_D01.fsa	329.13	8992	91000127703_(A04)_D01.fsa	316.279	51	101100107703_(A04)_D01.fsa	350.711	235	111210111003_(A04)_D01.fsa	357.529	151	20191210121003_(A04)_D01.fsa	342.06	69	1312110021004_(A05)_E01.fsa	24.9125	121
2019.01.25O_A07_A07.fsa	92.25	4921	21100136805_(A02)_B01.fsa	104.93	32264	31100156927_(3A04)_A04.fsa		353	41100165467_(4A05)_A05.fsa		315	51100165547(A04)A04.fsa	15.77	195	61100126603_(A04)_D01.fsa	182.764	236	71100127704_(A05)_E01.fsa	53.6251	224	81100127703_(A04)_D01.fsa	329.14	535	91000127703_(A04)_D01.fsa	342.813	80	101100107703_(A04)_D01.fsa	354.01	58	111210111003_(A04)_D01.fsa	359.235	219	20191210121003_(A04)_D01.fsa	343.453	2105	1312110021004_(A05)_E01.fsa	28.1319	84
2019.01.25O_A07_A07.fsa	94.89	96	21100136805_(A02)_B01.fsa	107.1	318	31100156927_(3A04)_A04.fsa		3084	41100165467_(4A05)_A05.fsa		1238	51100165547(A04)A04.fsa	18.1	685	61100126603_(A04)_D01.fsa	184.382	634	71100127704_(A05)_E01.fsa	54.7294	313	81100127703_(A04)_D01.fsa	345.031	165	91000127703_(A04)_D01.fsa	360.305	499	101100107703_(A04)_D01.fsa	360.748	6480	111210111003_(A04)_D01.fsa	359.253	327	20191210121003_(A04)_D01.fsa	347.964	124	1312110021004_(A05)_E01.fsa	30.898	93
2019.01.25O_A07_A07.fsa	96.88	296	21100136805_(A02)_B01.fsa	107.71	315	31100156927_(3A04)_A04.fsa		1867	41100165467_(4A05)_A05.fsa		284	51100165547(A04)A04.fsa	20.31	467	61100126603_(A04)_D01.fsa	185.373	136	71100127704_(A05)_E01.fsa	59.0573	1677	81100127703_(A04)_D01.fsa	352.617	1090	91000127703_(A04)_D01.fsa	362.874	82	101100107703_(A04)_D01.fsa	370.718	60	111210111003_(A04)_D01.fsa	367.091	73	20191210121003_(A04)_D01.fsa	350.23	52	1312110021004_(A05)_E01.fsa	31.9167	137
2019.01.25O_A07_A07.fsa	98.2	105	21100136805_(A02)_B01.fsa	108.67	347	31100156927_(3A04)_A04.fsa		10736	41100165467_(4A05)_A05.fsa		8176	51100165547(A04)A04.fsa	22.01	700	61100126603_(A04)_D01.fsa	188.775	109	71100127704_(A05)_E01.fsa	65.8315	68	81100127703_(A04)_D01.fsa	354.557	210	91000127703_(A04)_D01.fsa	374.187	170	101100107703_(A04)_D01.fsa	371.488	63	111210111003_(A04)_D01.fsa	372.231	83	20191210121003_(A04)_D01.fsa	352.679	522	1312110021004_(A05)_E01.fsa	34.8206	51
2019.01.25O_A07_A07.fsa	100.09	52	21100136805_(A02)_B01.fsa	109.37	169	31100156927_(3A04)_A04.fsa		10720	41100165467_(4A05)_A05.fsa		10240	51100165547(A04)A04.fsa	24.36	323	61100126603_(A04)_D01.fsa	190.304	80	71100127704_(A05)_E01.fsa	75.7894	82	81100127703_(A04)_D01.fsa	358.378	56	91000127703_(A04)_D01.fsa	380.224	70	101100107703_(A04)_D01.fsa	375.523	193	111210111003_(A04)_D01.fsa	373.485	58	20191210121003_(A04)_D01.fsa	356.288	1617	1312110021004_(A05)_E01.fsa	43.1066	94
2019.01.25O_A07_A07.fsa	102.67	551	21100136805_(A02)_B01.fsa	110.07	131	31100156927_(3A04)_A04.fsa		10736	41100165467_(4A05)_A05.fsa		278	51100165547(A04)A04.fsa	25.91	646	61100126603_(A04)_D01.fsa	194.533	3119	71100127704_(A05)_E01.fsa	79.3369	54	81100127703_(A04)_D01.fsa	363.715	461	91000127703_(A04)_D01.fsa	380.774	147	101100107703_(A04)_D01.fsa	381.716	130	111210111003_(A04)_D01.fsa	375.548	595	20191210121003_(A04)_D01.fsa	360.864	55	1312110021004_(A05)_E01.fsa	45.1342	163
2019.01.25O_A07_A07.fsa	104.28	294	21100136805_(A02)_B01.fsa	111.9	355	31100156927_(3A04)_A04.fsa		1757	41100165467_(4A05)_A05.fsa		3166	51100165547(A04)A04.fsa	28.46	59	61100126603_(A04)_D01.fsa	200.668	797	71100127704_(A05)_E01.fsa	80.5364	452	81100127703_(A04)_D01.fsa	367.082	125	91000127703_(A04)_D01.fsa	385.546	157	101100107703_(A04)_D01.fsa	384.47	127	111210111003_(A04)_D01.fsa	376.958	898	20191210121003_(A04)_D01.fsa	362.844	123	1312110021004_(A05)_E01.fsa	59.6717	277
2019.01.25O_A07_A07.fsa	106.43	342	21100136805_(A02)_B01.fsa	113.22	290	31100156927_(3A04)_A04.fsa		265	41100165467_(4A05)_A05.fsa	4.15	94	51100165547(A04)A04.fsa	30.42	236	61100126603_(A04)_D01.fsa	204.288	441	71100127704_(A05)_E01.fsa	83.6671	53	81100127703_(A04)_D01.fsa	367.268	219	91000127703_(A04)_D01.fsa	389.46	202	101100107703_(A04)_D01.fsa	386.185	325	111210111003_(A04)_D01.fsa	382.084	447	20191210121003_(A04)_D01.fsa	370.247	240	1312110021004_(A05)_E01.fsa	63.5611	101
2019.01.25O_A07_A07.fsa	107.33	3467	21100136805_(A02)_B01.fsa	115.06	1059	31100156927_(3A04)_A04.fsa	2.03	55	41100165467_(4A05)_A05.fsa	18.07	75	51100165547(A04)A04.fsa	31.59	2323	61100126603_(A04)_D01.fsa	212.847	227	71100127704_(A05)_E01.fsa	85.5243	72	81100127703_(A04)_D01.fsa	369.413	54	91000127703_(A04)_D01.fsa	390.988	203	101100107703_(A04)_D01.fsa	387.635	74	111210111003_(A04)_D01.fsa	392.925	251	20191210121003_(A04)_D01.fsa	377.964	183	1312110021004_(A05)_E01.fsa	63.6362	53
2019.01.25O_A07_A07.fsa	108.23	8191	21100136805_(A02)_B01.fsa	116.47	236	31100156927_(3A04)_A04.fsa	5.14	202	41100165467_(4A05)_A05.fsa	20.42	214	51100165547(A04)A04.fsa	32.46	2682	61100126603_(A04)_D01.fsa	214.268	1943	71100127704_(A05)_E01.fsa	87.088	275	81100127703_(A04)_D01.fsa	372.519	1357	91000127703_(A04)_D01.fsa	391.315	137	101100107703_(A04)_D01.fsa	389.062	229	111210111003_(A04)_D01.fsa	392.994	195	20191210121003_(A04)_D01.fsa	378.27	117	1312110021004_(A05)_E01.fsa	71.0889	235
2019.01.25O_A07_A07.fsa	110.39	111	21100136805_(A02)_B01.fsa	117.8	634	31100156927_(3A04)_A04.fsa	9.06	136	41100165467_(4A05)_A05.fsa	23.5	105	51100165547(A04)A04.fsa	34.78	536	61100126603_(A04)_D01.fsa	215.135	618	71100127704_(A05)_E01.fsa	94.7157	32497	81100127703_(A04)_D01.fsa	386.107	301	91000127703_(A04)_D01.fsa	393.406	100	101100107703_(A04)_D01.fsa	390.471	680	111210111003_(A04)_D01.fsa	393.347	747	20191210121003_(A04)_D01.fsa	380.278	73	1312110021004_(A05)_E01.fsa	71.4	113
2019.01.25O_A07_A07.fsa	112.65	398	21100136805_(A02)_B01.fsa	119.57	136	31100156927_(3A04)_A04.fsa	11.16	116	41100165467_(4A05)_A05.fsa	26.19	318	51100165547(A04)A04.fsa	36.48	57	61100126603_(A04)_D01.fsa	222.936	232	71100127704_(A05)_E01.fsa	94.8425	114	81100127703_(A04)_D01.fsa	388.768	235	91000127703_(A04)_D01.fsa	399.402	283	101100107703_(A04)_D01.fsa	399.055	77	111210111003_(A04)_D01.fsa	393.747	991	20191210121003_(A04)_D01.fsa	383.262	905	1312110021004_(A05)_E01.fsa	72.9206	127
2019.01.25O_A07_A07.fsa	114.65	992	21100136805_(A02)_B01.fsa	120.63	109	31100156927_(3A04)_A04.fsa	14.35	120	41100165467_(4A05)_A05.fsa	27.46	133	51100165547(A04)A04.fsa	38.29	426	61100126603_(A04)_D01.fsa	229.144	223	71100127704_(A05)_E01.fsa	98.054	677	81100127703_(A04)_D01.fsa	389.804	3102	91000127703_(A04)_D01.fsa	403.572	56	101100107703_(A04)_D01.fsa	399.74	213	111210111003_(A04)_D01.fsa	397.435	103	20191210121003_(A04)_D01.fsa	389.212	295	1312110021004_(A05)_E01.fsa	74.9818	133
2019.01.25O_A07_A07.fsa	119.03	741	21100136805_(A02)_B01.fsa	121.61	80	31100156927_(3A04)_A04.fsa	15.43	64	41100165467_(4A05)_A05.fsa	32.29	7999	51100165547(A04)A04.fsa	39.69	86	61100126603_(A04)_D01.fsa	232.363	273	71100127704_(A05)_E01.fsa	108.291	3954	81100127703_(A04)_D01.fsa	390.498	86	91000127703_(A04)_D01.fsa	416.53	77	101100107703_(A04)_D01.fsa	401.252	126	111210111003_(A04)_D01.fsa	398.242	916	20191210121003_(A04)_D01.fsa	390.212	237	1312110021004_(A05)_E01.fsa	78.9009	376
2019.01.25O_A07_A07.fsa	122.8	67	21100136805_(A02)_B01.fsa	125.09	3119	31100156927_(3A04)_A04.fsa	17.39	100	41100165467_(4A05)_A05.fsa	40.85	172	51100165547(A04)A04.fsa	40.63	106	61100126603_(A04)_D01.fsa	235.854	554	71100127704_(A05)_E01.fsa	114.511	52	81100127703_(A04)_D01.fsa	398.793	1429	91000127703_(A04)_D01.fsa	417.465	75	101100107703_(A04)_D01.fsa	410.741	57	111210111003_(A04)_D01.fsa	398.604	70	20191210121003_(A04)_D01.fsa	393.365	1665	1312110021004_(A05)_E01.fsa	79.1112	2903
2019.01.25O_A07_A07.fsa	123.73	253	21100136805_(A02)_B01.fsa	127.14	797	31100156927_(3A04)_A04.fsa	18.77	176	41100165467_(4A05)_A05.fsa	42.33	194	51100165547(A04)A04.fsa	41.95	136	61100126603_(A04)_D01.fsa	239.575	407	71100127704_(A05)_E01.fsa	116.345	85	81100127703_(A04)_D01.fsa	403.663	379	91000127703_(A04)_D01.fsa	418.263	584	101100107703_(A04)_D01.fsa	410.855	138	111210111003_(A04)_D01.fsa	405.598	67	20191210121003_(A04)_D01.fsa	404.883	813	1312110021004_(A05)_E01.fsa	82.4793	146
2019.01.25O_A07_A07.fsa	133.42	59	21100136805_(A02)_B01.fsa	128.13	441	31100156927_(3A04)_A04.fsa	20.41	263	41100165467_(4A05)_A05.fsa	45.36	2023	51100165547(A04)A04.fsa	44.3	106	61100126603_(A04)_D01.fsa	239.936	1094	71100127704_(A05)_E01.fsa	119	435	81100127703_(A04)_D01.fsa	408.408	471	91000127703_(A04)_D01.fsa	421.786	759	101100107703_(A04)_D01.fsa	413.041	2098	111210111003_(A04)_D01.fsa	408.199	51	20191210121003_(A04)_D01.fsa	405.521	359	1312110021004_(A05)_E01.fsa	84.612	86
2019.01.25O_A07_A07.fsa	134.36	352	21100136805_(A02)_B01.fsa	129.21	227	31100156927_(3A04)_A04.fsa	21.84	149	41100165467_(4A05)_A05.fsa	49.33	180	51100165547(A04)A04.fsa	45.13	133	61100126603_(A04)_D01.fsa	241.568	1721	71100127704_(A05)_E01.fsa	119.911	250	81100127703_(A04)_D01.fsa	408.697	2234	91000127703_(A04)_D01.fsa	423.807	70	101100107703_(A04)_D01.fsa	415.38	2800	111210111003_(A04)_D01.fsa	414.282	214	20191210121003_(A04)_D01.fsa	406.204	701	1312110021004_(A05)_E01.fsa	90.4662	301
2019.01.25O_A07_A07.fsa	138.81	3625	21100136805_(A02)_B01.fsa	131.28	1943	31100156927_(3A04)_A04.fsa	24.93	556	41100165467_(4A05)_A05.fsa	52.79	174	51100165547(A04)A04.fsa	46.37	208	61100126603_(A04)_D01.fsa	244.171	32201	71100127704_(A05)_E01.fsa	126.232	65	81100127703_(A04)_D01.fsa	409.508	2420	91000127703_(A04)_D01.fsa	424.9	304	101100107703_(A04)_D01.fsa	417.274	440	111210111003_(A04)_D01.fsa	419.325	79	20191210121003_(A04)_D01.fsa	409.008	189	1312110021004_(A05)_E01.fsa	92.2394	1318
2019.01.25O_A07_A07.fsa	145.05	125	21100136805_(A02)_B01.fsa	133.72	618	31100156927_(3A04)_A04.fsa	25.58	564	41100165467_(4A05)_A05.fsa	53.75	89	51100165547(A04)A04.fsa	47.71	77	61100126603_(A04)_D01.fsa	244.951	531	71100127704_(A05)_E01.fsa	132.216	315	81100127703_(A04)_D01.fsa	412.678	57	91000127703_(A04)_D01.fsa	426.01	423	101100107703_(A04)_D01.fsa	419.695	344	111210111003_(A04)_D01.fsa	426.107	6293	20191210121003_(A04)_D01.fsa	414.362	53	1312110021004_(A05)_E01.fsa	93.5124	11678
2019.01.25O_A07_A07.fsa	146.06	1428	21100136805_(A02)_B01.fsa	135.45	232	31100156927_(3A04)_A04.fsa	31.99	967	41100165467_(4A05)_A05.fsa	56.2	110	51100165547(A04)A04.fsa	51.12	99	61100126603_(A04)_D01.fsa	252.831	721	71100127704_(A05)_E01.fsa	135.285	189	81100127703_(A04)_D01.fsa	428.402	103	91000127703_(A04)_D01.fsa	428.257	1434	101100107703_(A04)_D01.fsa	425.292	177	111210111003_(A04)_D01.fsa	427.331	127	20191210121003_(A04)_D01.fsa	423.335	821	1312110021004_(A05)_E01.fsa	93.7583	3835
2019.01.25O_A07_A07.fsa	152.74	503	21100136805_(A02)_B01.fsa	137.36	223	31100156927_(3A04)_A04.fsa	36.12	121	41100165467_(4A05)_A05.fsa	57.14	263	51100165547(A04)A04.fsa	52.03	132	61100126603_(A04)_D01.fsa	256.331	723	71100127704_(A05)_E01.fsa	146.136	173	81100127704_(A05)_E01.fsa	8.79098	53	91000127704_(A05)_E01.fsa	3.71297	146	101100107704_(A05)_E01.fsa	3.17233	115	111210111004_(A05)_E01.fsa	3.18069	133	20191210121004_(A05)_E01.fsa	12.3313	248	1312110021004_(A05)_E01.fsa	98.0825	70
2019.01.25O_A07_A07.fsa	157.09	63	21100136805_(A02)_B01.fsa	138.27	273	31100156927_(3A04)_A04.fsa	37.93	159	41100165467_(4A05)_A05.fsa	60.98	253	51100165547(A04)A04.fsa	53.73	123	61100126603_(A04)_D01.fsa	258.848	145	71100127704_(A05)_E01.fsa	149.754	70	81100127704_(A05)_E01.fsa	12.8787	163	91000127704_(A05)_E01.fsa	6.99664	359	101100107704_(A05)_E01.fsa	7.05764	17823	111210111004_(A05)_E01.fsa	8.7979	124	20191210121004_(A05)_E01.fsa	13.3139	205	1312110021004_(A05)_E01.fsa	101.177	66
2019.01.25O_A07_A07.fsa	158.91	124	21100136805_(A02)_B01.fsa	140.99	554	31100156927_(3A04)_A04.fsa	38.84	141	41100165467_(4A05)_A05.fsa	67.38	106	51100165547(A04)A04.fsa	54.68	71	61100126603_(A04)_D01.fsa	259.756	138	71100127704_(A05)_E01.fsa	151.688	73	81100127704_(A05)_E01.fsa	15.7576	53	91000127704_(A05)_E01.fsa	7.07217	182	101100107704_(A05)_E01.fsa	8.03808	417	111210111004_(A05)_E01.fsa	13.0671	233	20191210121004_(A05)_E01.fsa	25.6722	314	1312110021004_(A05)_E01.fsa	102.721	56
2019.01.25O_A07_A07.fsa	162.26	97	21100136805_(A02)_B01.fsa	142.18	407	31100156927_(3A04)_A04.fsa	41.25	87	41100165467_(4A05)_A05.fsa	72.48	128	51100165547(A04)A04.fsa	56.66	221	61100126603_(A04)_D01.fsa	261.04	274	71100127704_(A05)_E01.fsa	159.748	7403	81100127704_(A05)_E01.fsa	18.5119	626	91000127704_(A05)_E01.fsa	7.99398	103	101100107704_(A05)_E01.fsa	15.3167	448	111210111004_(A05)_E01.fsa	15.4298	453	20191210121004_(A05)_E01.fsa	29.9507	258	1312110021004_(A05)_E01.fsa	107.198	79
2019.01.25O_A07_A07.fsa	167.41	71	21100136805_(A02)_B01.fsa	143.86	1094	31100156927_(3A04)_A04.fsa	42.77	50	41100165467_(4A05)_A05.fsa	75.02	54	51100165547(A04)A04.fsa	58.24	53	61100126603_(A04)_D01.fsa	275.236	631	71100127704_(A05)_E01.fsa	166.785	89	81100127704_(A05)_E01.fsa	23.5026	80	91000127704_(A05)_E01.fsa	8.67329	119	101100107704_(A05)_E01.fsa	15.4607	74	111210111004_(A05)_E01.fsa	19.7529	68	20191210121004_(A05)_E01.fsa	31.1165	58	1312110021004_(A05)_E01.fsa	110.295	161
2019.01.25O_A07_A07.fsa	174.43	78	21100136805_(A02)_B01.fsa	144.75	1721	31100156927_(3A04)_A04.fsa	45.57	78	41100165467_(4A05)_A05.fsa	77.31	4705	51100165547(A04)A04.fsa	60.69	63	61100126603_(A04)_D01.fsa	284.91	165	71100127704_(A05)_E01.fsa	174.236	79	81100127704_(A05)_E01.fsa	28.3761	115	91000127704_(A05)_E01.fsa	11.9374	332	101100107704_(A05)_E01.fsa	17.0136	543	111210111004_(A05)_E01.fsa	21.9132	188	20191210121004_(A05)_E01.fsa	33.0407	197	1312110021004_(A05)_E01.fsa	121.062	114
2019.01.25O_A07_A07.fsa	177.85	221	21100136805_(A02)_B01.fsa	145.63	32201	31100156927_(3A04)_A04.fsa	49.39	1822	41100165467_(4A05)_A05.fsa	80.09	205	51100165547(A04)A04.fsa	63.01	55	61100126603_(A04)_D01.fsa	286.524	208	71100127704_(A05)_E01.fsa	179.456	216	81100127704_(A05)_E01.fsa	36.3508	62	91000127704_(A05)_E01.fsa	13.3507	285	101100107704_(A05)_E01.fsa	25.3943	57	111210111004_(A05)_E01.fsa	26.3027	10745	20191210121004_(A05)_E01.fsa	33.3279	1201	1312110021004_(A05)_E01.fsa	122.409	166
2019.01.25O_A07_A07.fsa	178.75	2098	21100136805_(A02)_B01.fsa	148.16	531	31100156927_(3A04)_A04.fsa	52.22	125	41100165467_(4A05)_A05.fsa	82.25	58	51100165547(A04)A04.fsa	65.75	161	61100126603_(A04)_D01.fsa	291.061	996	71100127704_(A05)_E01.fsa	182.96	62	81100127704_(A05)_E01.fsa	39.9428	122	91000127704_(A05)_E01.fsa	15.3451	551	101100107704_(A05)_E01.fsa	41.9207	2080	111210111004_(A05)_E01.fsa	33.7098	94	20191210121004_(A05)_E01.fsa	35.33	150	1312110021004_(A05)_E01.fsa	123.219	132
2019.01.25O_A07_A07.fsa	181.27	79	21100136805_(A02)_B01.fsa	149.23	721	31100156927_(3A04)_A04.fsa	57.37	335	41100165467_(4A05)_A05.fsa	89.25	59	51100165547(A04)A04.fsa	69.48	60	61100126603_(A04)_D01.fsa	291.852	32315	71100127704_(A05)_E01.fsa	188.7	951	81100127704_(A05)_E01.fsa	46.9097	197	91000127704_(A05)_E01.fsa	15.4553	1308	101100107704_(A05)_E01.fsa	55.5103	282	111210111004_(A05)_E01.fsa	33.8041	253	20191210121004_(A05)_E01.fsa	39.085	359	1312110021004_(A05)_E01.fsa	126.135	133
2019.01.25O_A07_A07.fsa	182.17	685	21100136805_(A02)_B01.fsa	150.9	723	31100156927_(3A04)_A04.fsa	60.1	135	41100165467_(4A05)_A05.fsa	94.61	1590	51100165547(A04)A04.fsa	71.26	63	61100126603_(A04)_D01.fsa	297.577	546	71100127704_(A05)_E01.fsa	189.03	1020	81100127704_(A05)_E01.fsa	62.4286	591	91000127704_(A05)_E01.fsa	19.4403	64	101100107704_(A05)_E01.fsa	56.5009	82	111210111004_(A05)_E01.fsa	34.9467	75	20191210121004_(A05)_E01.fsa	48.2978	74	1312110021004_(A05)_E01.fsa	130.308	2659
2019.01.25O_A07_A07.fsa	187.46	1390	21100136805_(A02)_B01.fsa	151.89	145	31100156927_(3A04)_A04.fsa	63.07	94	41100165467_(4A05)_A05.fsa	98.49	56	51100165547(A04)A04.fsa	71.5	64	61100126603_(A04)_D01.fsa	301.638	887	71100127704_(A05)_E01.fsa	189.522	1185	81100127704_(A05)_E01.fsa	68.018	101	91000127704_(A05)_E01.fsa	19.6465	1105	101100107704_(A05)_E01.fsa	60.1416	204	111210111004_(A05)_E01.fsa	38.062	1092	20191210121004_(A05)_E01.fsa	54.6556	268	1312110021004_(A05)_E01.fsa	132.567	945
2019.01.25O_A07_A07.fsa	190.06	52	21100136805_(A02)_B01.fsa	153.93	138	31100156927_(3A04)_A04.fsa	64.42	65	41100165467_(4A05)_A05.fsa	100.72	70	51100165547(A04)A04.fsa	76.42	56	61100126603_(A04)_D01.fsa	301.824	6102	71100127704_(A05)_E01.fsa	194.311	214	81100127704_(A05)_E01.fsa	68.6937	84	91000127704_(A05)_E01.fsa	32.9533	354	101100107704_(A05)_E01.fsa	65.9201	246	111210111004_(A05)_E01.fsa	38.0854	123	20191210121004_(A05)_E01.fsa	55.1624	104	1312110021004_(A05)_E01.fsa	134.015	87
2019.01.25O_A07_A07.fsa	196.42	247	21100136805_(A02)_B01.fsa	154.81	274	31100156927_(3A04)_A04.fsa	71.29	72	41100165467_(4A05)_A05.fsa	104.89	188	51100165547(A04)A04.fsa	79.62	85	61100126603_(A04)_D01.fsa	302.252	186	71100127704_(A05)_E01.fsa	195.633	183	81100127704_(A05)_E01.fsa	69.063	85	91000127704_(A05)_E01.fsa	36.5654	101	101100107704_(A05)_E01.fsa	82.4877	1701	111210111004_(A05)_E01.fsa	45.3934	281	20191210121004_(A05)_E01.fsa	59.213	6703	1312110021004_(A05)_E01.fsa	147.111	50
2019.01.25O_A07_A07.fsa	197.23	92	21100136805_(A02)_B01.fsa	156.38	631	31100156927_(3A04)_A04.fsa	79.95	335	41100165467_(4A05)_A05.fsa	106.09	79	51100165547(A04)A04.fsa	80.19	79	61100126603_(A04)_D01.fsa	308.132	609	71100127704_(A05)_E01.fsa	195.707	55	81100127704_(A05)_E01.fsa	69.9261	1574	91000127704_(A05)_E01.fsa	39.1209	165	101100107704_(A05)_E01.fsa	88.3246	203	111210111004_(A05)_E01.fsa	46.191	101	20191210121004_(A05)_E01.fsa	59.9468	281	1312110021004_(A05)_E01.fsa	149.478	151
2019.01.25O_A07_A07.fsa	198.21	830	21100136805_(A02)_B01.fsa	158.29	165	31100156927_(3A04)_A04.fsa	86.68	1632	41100165467_(4A05)_A05.fsa	112.11	80	51100165547(A04)A04.fsa	85.47	172	61100126603_(A04)_D01.fsa	309.017	74	71100127704_(A05)_E01.fsa	198.648	172	81100127704_(A05)_E01.fsa	92.5864	1557	91000127704_(A05)_E01.fsa	48.8646	596	101100107704_(A05)_E01.fsa	90.8319	465	111210111004_(A05)_E01.fsa	52.6799	1391	20191210121004_(A05)_E01.fsa	60.0233	64	1312110021004_(A05)_E01.fsa	150.231	90
2019.01.25O_A07_A07.fsa	199.11	84	21100136805_(A02)_B01.fsa	159.49	208	31100156927_(3A04)_A04.fsa	90.69	72	41100165467_(4A05)_A05.fsa	115.26	142	51100165547(A04)A04.fsa	86.39	1188	61100126603_(A04)_D01.fsa	309.761	133	71100127704_(A05)_E01.fsa	201.857	170	81100127704_(A05)_E01.fsa	95.1785	51	91000127704_(A05)_E01.fsa	51.8712	870	101100107704_(A05)_E01.fsa	98.9098	55	111210111004_(A05)_E01.fsa	54.6073	63	20191210121004_(A05)_E01.fsa	60.9278	322	1312110021004_(A05)_E01.fsa	153.663	50
2019.01.25O_A07_A07.fsa	200.09	162	21100136805_(A02)_B01.fsa	161.57	996	31100156927_(3A04)_A04.fsa	100.28	63	41100165467_(4A05)_A05.fsa	116.94	166	51100165547(A04)A04.fsa	87.64	78	61100126603_(A04)_D01.fsa	315.303	167	71100127704_(A05)_E01.fsa	203.44	129	81100127704_(A05)_E01.fsa	96.4546	124	91000127704_(A05)_E01.fsa	57.9974	200	101100107704_(A05)_E01.fsa	99.2092	144	111210111004_(A05)_E01.fsa	54.9992	266	20191210121004_(A05)_E01.fsa	62.6298	399	1312110021004_(A05)_E01.fsa	155.858	125
2019.01.25O_A07_A07.fsa	201.13	188	21100136805_(A02)_B01.fsa	163.39	32315	31100156927_(3A04)_A04.fsa	104.23	586	41100165467_(4A05)_A05.fsa	126.67	86	51100165547(A04)A04.fsa	98.97	56	61100126603_(A04)_D01.fsa	317.918	51	71100127704_(A05)_E01.fsa	204.028	56	81100127704_(A05)_E01.fsa	96.977	55	91000127704_(A05)_E01.fsa	60.4589	66	101100107704_(A05)_E01.fsa	99.5371	57	111210111004_(A05)_E01.fsa	60.3752	132	20191210121004_(A05)_E01.fsa	70.0612	383	1312110021004_(A05)_E01.fsa	164.452	147
2019.01.25O_A07_A07.fsa	202.16	180	21100136805_(A02)_B01.fsa	165.73	546	31100156927_(3A04)_A04.fsa	105.78	124	41100165467_(4A05)_A05.fsa	132.51	73	51100165547(A04)A04.fsa	99.91	206	61100126603_(A04)_D01.fsa	318.173	403	71100127704_(A05)_E01.fsa	209.223	518	81100127704_(A05)_E01.fsa	97.6585	53	91000127704_(A05)_E01.fsa	62.1105	66	101100107704_(A05)_E01.fsa	104.531	55	111210111004_(A05)_E01.fsa	61.6882	266	20191210121004_(A05)_E01.fsa	74.8156	302	1312110021004_(A05)_E01.fsa	165.442	5394
2019.01.25O_A07_A07.fsa	203.38	55	21100136805_(A02)_B01.fsa	166.77	887	31100156927_(3A04)_A04.fsa	108.06	51	41100165467_(4A05)_A05.fsa	141.95	267	51100165547(A04)A04.fsa	102.37	340	61100126603_(A04)_D01.fsa	320.187	119	71100127704_(A05)_E01.fsa	210.11	107	81100127704_(A05)_E01.fsa	107.88	204	91000127704_(A05)_E01.fsa	70.2054	136	101100107704_(A05)_E01.fsa	105.259	66	111210111004_(A05)_E01.fsa	62.697	149	20191210121004_(A05)_E01.fsa	75.1174	596	1312110021004_(A05)_E01.fsa	166.72	229
2019.01.25O_A07_A07.fsa	205.53	185	21100136805_(A02)_B01.fsa	168.33	6102	31100156927_(3A04)_A04.fsa	116.3	104	41100165467_(4A05)_A05.fsa	143.04	92	51100165547(A04)A04.fsa	106.15	118	61100126603_(A04)_D01.fsa	320.629	62	71100127704_(A05)_E01.fsa	210.327	58	81100127704_(A05)_E01.fsa	117.282	12949	91000127704_(A05)_E01.fsa	77.786	124	101100107704_(A05)_E01.fsa	113.243	2088	111210111004_(A05)_E01.fsa	65.1191	56	20191210121004_(A05)_E01.fsa	75.6797	67	1312110021004_(A05)_E01.fsa	172.307	51
2019.01.25O_A07_A07.fsa	207.5	108	21100136805_(A02)_B01.fsa	169.63	186	31100156927_(3A04)_A04.fsa	120	53	41100165467_(4A05)_A05.fsa	144.12	1143	51100165547(A04)A04.fsa	108.2	72	61100126603_(A04)_D01.fsa	324.149	127	71100127704_(A05)_E01.fsa	211.588	3761	81100127704_(A05)_E01.fsa	118.07	129	91000127704_(A05)_E01.fsa	96.7334	80	101100107704_(A05)_E01.fsa	119.143	270	111210111004_(A05)_E01.fsa	65.7435	52	20191210121004_(A05)_E01.fsa	76.4047	419	1312110021004_(A05)_E01.fsa	180.745	2597
2019.01.25O_A07_A07.fsa	209.55	72	21100136805_(A02)_B01.fsa	170.49	609	31100156927_(3A04)_A04.fsa	122.56	3220	41100165467_(4A05)_A05.fsa	146.98	60	51100165547(A04)A04.fsa	109.4	155	61100126603_(A04)_D01.fsa	331.569	2742	71100127704_(A05)_E01.fsa	212.901	273	81100127704_(A05)_E01.fsa	118.138	55	91000127704_(A05)_E01.fsa	101.227	123	101100107704_(A05)_E01.fsa	125.189	873	111210111004_(A05)_E01.fsa	65.7591	111	20191210121004_(A05)_E01.fsa	80.6441	2140	1312110021004_(A05)_E01.fsa	181.502	69
2019.01.25O_A07_A07.fsa	214.86	495	21100136805_(A02)_B01.fsa	171.53	74	31100156927_(3A04)_A04.fsa	132.02	127	41100165467_(4A05)_A05.fsa	149.06	4223	51100165547(A04)A04.fsa	114.85	469	61100126603_(A04)_D01.fsa	334.531	175	71100127704_(A05)_E01.fsa	218.667	177	81100127704_(A05)_E01.fsa	118.532	102	91000127704_(A05)_E01.fsa	103.827	310	101100107704_(A05)_E01.fsa	125.573	88	111210111004_(A05)_E01.fsa	72.87	405	20191210121004_(A05)_E01.fsa	84.7985	198	1312110021004_(A05)_E01.fsa	182.263	303
2019.01.25O_A07_A07.fsa	218.95	797	21100136805_(A02)_B01.fsa	172.91	133	31100156927_(3A04)_A04.fsa	132.97	51	41100165467_(4A05)_A05.fsa	152.57	72	51100165547(A04)A04.fsa	115.74	4986	61100126603_(A04)_D01.fsa	343.176	507	71100127704_(A05)_E01.fsa	220.228	85	81100127704_(A05)_E01.fsa	128.374	111	91000127704_(A05)_E01.fsa	104.738	52	101100107704_(A05)_E01.fsa	130.239	543	111210111004_(A05)_E01.fsa	74.4753	52	20191210121004_(A05)_E01.fsa	92.7213	1134	1312110021004_(A05)_E01.fsa	182.266	80
2019.01.25O_A07_A07.fsa	224.23	89	21100136805_(A02)_B01.fsa	175.23	167	31100156927_(3A04)_A04.fsa	133.91	106	41100165467_(4A05)_A05.fsa	156.2	68	51100165547(A04)A04.fsa	118.09	180	61100126603_(A04)_D01.fsa	348.547	115	71100127704_(A05)_E01.fsa	225.485	688	81100127704_(A05)_E01.fsa	132.197	83	91000127704_(A05)_E01.fsa	111.109	2181	101100107704_(A05)_E01.fsa	142.923	70	111210111004_(A05)_E01.fsa	83.7741	253	20191210121004_(A05)_E01.fsa	108.483	341	1312110021004_(A05)_E01.fsa	184.454	126
2019.01.25O_A07_A07.fsa	231.42	1587	21100136805_(A02)_B01.fsa	176.61	51	31100156927_(3A04)_A04.fsa	137.63	156	41100165467_(4A05)_A05.fsa	163.03	84	51100165547(A04)A04.fsa	118.98	57	61100126603_(A04)_D01.fsa	356.654	513	71100127704_(A05)_E01.fsa	228.688	569	81100127704_(A05)_E01.fsa	132.706	65	91000127704_(A05)_E01.fsa	114.104	108	101100107704_(A05)_E01.fsa	143.387	60	111210111004_(A05)_E01.fsa	85.7738	495	20191210121004_(A05)_E01.fsa	109.432	103	1312110021004_(A05)_E01.fsa	186.436	1301
2019.01.25O_A07_A07.fsa	233.45	120	21100136805_(A02)_B01.fsa	177.47	403	31100156927_(3A04)_A04.fsa	139.19	84	41100165467_(4A05)_A05.fsa	172.21	930	51100165547(A04)A04.fsa	119.96	167	61100126603_(A04)_D01.fsa	363.98	353	71100127704_(A05)_E01.fsa	229.282	64	81100127704_(A05)_E01.fsa	143.294	142	91000127704_(A05)_E01.fsa	119.317	134	101100107704_(A05)_E01.fsa	146.885	315	111210111004_(A05)_E01.fsa	89.4336	287	20191210121004_(A05)_E01.fsa	120.553	345	1312110021004_(A05)_E01.fsa	198.353	204
2019.01.25O_A07_A07.fsa	235.28	79	21100136805_(A02)_B01.fsa	178.93	119	31100156927_(3A04)_A04.fsa	140.05	116	41100165467_(4A05)_A05.fsa	199.87	89	51100165547(A04)A04.fsa	122.09	96	61100126603_(A04)_D01.fsa	365.9	2320	71100127704_(A05)_E01.fsa	234.121	77	81100127704_(A05)_E01.fsa	157.016	174	91000127704_(A05)_E01.fsa	120.512	184	101100107704_(A05)_E01.fsa	150.476	2771	111210111004_(A05)_E01.fsa	96.5127	722	20191210121004_(A05)_E01.fsa	126.397	51	1312110021004_(A05)_E01.fsa	203.693	138
2019.01.25O_A07_A07.fsa	236.2	698	21100136805_(A02)_B01.fsa	179.7	62	31100156927_(3A04)_A04.fsa	141.13	135	41100165467_(4A05)_A05.fsa	239.76	59	51100165547(A04)A04.fsa	122.97	455	61100126603_(A04)_D01.fsa	366.171	1450	71100127704_(A05)_E01.fsa	235.194	561	81100127704_(A05)_E01.fsa	157.049	81	91000127704_(A05)_E01.fsa	124.361	782	101100107704_(A05)_E01.fsa	154.252	79	111210111004_(A05)_E01.fsa	99.4212	739	20191210121004_(A05)_E01.fsa	130.575	85	1312110021004_(A05)_E01.fsa	204.431	96
2019.01.25O_A07_A07.fsa	239.96	53	21100136805_(A02)_B01.fsa	180.48	127	31100156927_(3A04)_A04.fsa	142.93	1550	41100165467_(4A05)_A05.fsa	246.04	64	51100165547(A04)A04.fsa	124.01	1577	61100126603_(A04)_D01.fsa	366.94	108	71100127704_(A05)_E01.fsa	250.104	13243	81100127704_(A05)_E01.fsa	166.29	2192	91000127704_(A05)_E01.fsa	129.445	85	101100107704_(A05)_E01.fsa	155.541	59	111210111004_(A05)_E01.fsa	100.495	481	20191210121004_(A05)_E01.fsa	130.935	338	1312110021004_(A05)_E01.fsa	208.86	198
2019.01.25O_A07_A07.fsa	243.07	98	21100136805_(A02)_B01.fsa	181.59	2742	31100156927_(3A04)_A04.fsa	150.68	189	41100165468_(4A06)_A06.fsa		56	51100165547(A04)A04.fsa	126.01	156	61100126603_(A04)_D01.fsa	372.45	268	71100127704_(A05)_E01.fsa	252.759	223	81100127704_(A05)_E01.fsa	167.487	507	91000127704_(A05)_E01.fsa	130.768	206	101100107704_(A05)_E01.fsa	160.402	141	111210111004_(A05)_E01.fsa	113.07	492	20191210121004_(A05)_E01.fsa	137.41	91	1312110021004_(A05)_E01.fsa	217.82	66
2019.01.25O_A07_A07.fsa	243.98	760	21100136805_(A02)_B01.fsa	182.96	175	31100156927_(3A04)_A04.fsa	154.01	2208	41100165468_(4A06)_A06.fsa		1617	51100165547(A04)A04.fsa	126.88	82	61100126603_(A04)_D01.fsa	372.688	239	71100127704_(A05)_E01.fsa	252.868	3362	81100127704_(A05)_E01.fsa	171.487	636	91000127704_(A05)_E01.fsa	134.885	393	101100107704_(A05)_E01.fsa	161.638	333	111210111004_(A05)_E01.fsa	113.129	210	20191210121004_(A05)_E01.fsa	137.697	436	1312110021004_(A05)_E01.fsa	224.592	137
2019.01.25O_A07_A07.fsa	244.99	2346	21100136805_(A02)_B01.fsa	184.93	507	31100156927_(3A04)_A04.fsa	161.21	703	41100165468_(4A06)_A06.fsa		564	51100165547(A04)A04.fsa	128.27	73	61100126603_(A04)_D01.fsa	372.701	845	71100127704_(A05)_E01.fsa	256.238	153	81100127704_(A05)_E01.fsa	174.737	2791	91000127704_(A05)_E01.fsa	138.147	343	101100107704_(A05)_E01.fsa	162.923	227	111210111004_(A05)_E01.fsa	116.261	550	20191210121004_(A05)_E01.fsa	140.3	221	1312110021004_(A05)_E01.fsa	227.826	601
2019.01.25O_A07_A07.fsa	255.23	449	21100136805_(A02)_B01.fsa	186.04	115	31100156927_(3A04)_A04.fsa	162.51	98	41100165468_(4A06)_A06.fsa		705	51100165547(A04)A04.fsa	131.23	2243	61100126603_(A04)_D01.fsa	382.217	406	71100127704_(A05)_E01.fsa	259.695	81	81100127704_(A05)_E01.fsa	185.924	417	91000127704_(A05)_E01.fsa	140.581	192	101100107704_(A05)_E01.fsa	165.045	138	111210111004_(A05)_E01.fsa	117.886	231	20191210121004_(A05)_E01.fsa	145.504	52	1312110021004_(A05)_E01.fsa	228.481	373
2019.01.25O_A07_A07.fsa	256.66	345	21100136805_(A02)_B01.fsa	186.9	513	31100156927_(3A04)_A04.fsa	164.03	867	41100165468_(4A06)_A06.fsa		305	51100165547(A04)A04.fsa	131.88	2171	61100126603_(A04)_D01.fsa	383.542	466	71100127704_(A05)_E01.fsa	263.549	284	81100127704_(A05)_E01.fsa	191.214	50	91000127704_(A05)_E01.fsa	143.755	62	101100107704_(A05)_E01.fsa	165.435	198	111210111004_(A05)_E01.fsa	119.828	347	20191210121004_(A05)_E01.fsa	151.739	804	1312110021004_(A05)_E01.fsa	231.354	168
2019.01.25O_A07_A07.fsa	268.77	127	21100136805_(A02)_B01.fsa	188.86	353	31100156927_(3A04)_A04.fsa	178.04	961	41100165468_(4A06)_A06.fsa		131	51100165547(A04)A04.fsa	134.3	72	61100126603_(A04)_D01.fsa	386.131	270	71100127704_(A05)_E01.fsa	267.789	61	81100127704_(A05)_E01.fsa	199.565	69	91000127704_(A05)_E01.fsa	144.82	130	101100107704_(A05)_E01.fsa	166.842	65	111210111004_(A05)_E01.fsa	121.508	311	20191210121004_(A05)_E01.fsa	154.671	310	1312110021004_(A05)_E01.fsa	232.208	138
2019.01.25O_A07_A07.fsa	272.89	57	21100136805_(A02)_B01.fsa	190.14	2320	31100156927_(3A04)_A04.fsa	179.24	573	41100165468_(4A06)_A06.fsa		357	51100165547(A04)A04.fsa	135.21	583	61100126603_(A04)_D01.fsa	389.491	268	71100127704_(A05)_E01.fsa	286.003	6739	81100127704_(A05)_E01.fsa	202.786	1582	91000127704_(A05)_E01.fsa	146.212	100	101100107704_(A05)_E01.fsa	169.765	206	111210111004_(A05)_E01.fsa	127.615	87	20191210121004_(A05)_E01.fsa	157.122	111	1312110021004_(A05)_E01.fsa	234.272	88
2019.01.25O_A07_A07.fsa	273.72	275	21100136805_(A02)_B01.fsa	191.17	1450	31100156927_(3A04)_A04.fsa	183.41	491	41100165468_(4A06)_A06.fsa		1344	51100165547(A04)A04.fsa	139.61	4122	61100126603_(A04)_D01.fsa	390.133	9771	71100127704_(A05)_E01.fsa	286.08	220	81100127704_(A05)_E01.fsa	216.831	201	91000127704_(A05)_E01.fsa	151.73	334	101100107704_(A05)_E01.fsa	175.825	1015	111210111004_(A05)_E01.fsa	138.387	121	20191210121004_(A05)_E01.fsa	157.919	69	1312110021004_(A05)_E01.fsa	235.482	52
2019.01.25O_A07_A07.fsa	274.56	305	21100136805_(A02)_B01.fsa	193.04	108	31100156927_(3A04)_A04.fsa	184.12	394	41100165468_(4A06)_A06.fsa		349	51100165547(A04)A04.fsa	157.85	213	61100126603_(A04)_D01.fsa	390.912	368	71100127704_(A05)_E01.fsa	287.082	523	81100127704_(A05)_E01.fsa	217.371	78	91000127704_(A05)_E01.fsa	155.704	4176	101100107704_(A05)_E01.fsa	182.063	231	111210111004_(A05)_E01.fsa	139.816	736	20191210121004_(A05)_E01.fsa	161.675	680	1312110021004_(A05)_E01.fsa	236.854	117
2019.01.25O_A07_A07.fsa	285.29	88	21100136805_(A02)_B01.fsa	194.57	268	31100156927_(3A04)_A04.fsa	188.98	2904	41100165468_(4A06)_A06.fsa		9512	51100165547(A04)A04.fsa	159.87	174	61100126603_(A04)_D01.fsa	393.182	144	71100127704_(A05)_E01.fsa	287.748	93	81100127704_(A05)_E01.fsa	221.226	73	91000127704_(A05)_E01.fsa	162.44	243	101100107704_(A05)_E01.fsa	185.408	51	111210111004_(A05)_E01.fsa	148.015	53	20191210121004_(A05)_E01.fsa	164.686	136	1312110021004_(A05)_E01.fsa	237.796	968
2019.01.25O_A07_A07.fsa	286.29	303	21100136805_(A02)_B01.fsa	196.18	239	31100156927_(3A04)_A04.fsa	191.41	575	41100165468_(4A06)_A06.fsa		11023	51100165547(A04)A04.fsa	160.95	62	61100126603_(A04)_D01.fsa	397.339	387	71100127704_(A05)_E01.fsa	288.159	1310	81100127704_(A05)_E01.fsa	223.6	330	91000127704_(A05)_E01.fsa	166.548	385	101100107704_(A05)_E01.fsa	190.413	55	111210111004_(A05)_E01.fsa	152.489	133	20191210121004_(A05)_E01.fsa	169.666	145	1312110021004_(A05)_E01.fsa	238.355	102
2019.01.25O_A07_A07.fsa	292.65	71	21100136805_(A02)_B01.fsa	198.05	845	31100156927_(3A04)_A04.fsa	193.17	86	41100165468_(4A06)_A06.fsa		5780	51100165547(A04)A04.fsa	161.99	74	61100126603_(A04)_D01.fsa	398.227	450	71100127704_(A05)_E01.fsa	303.785	23386	81100127704_(A05)_E01.fsa	229.023	279	91000127704_(A05)_E01.fsa	173.781	82	101100107704_(A05)_E01.fsa	193.091	123	111210111004_(A05)_E01.fsa	152.974	71	20191210121004_(A05)_E01.fsa	171.787	58	1312110021004_(A05)_E01.fsa	241.541	15461
2019.01.25O_A07_A07.fsa	293.48	56	21100136805_(A02)_B01.fsa	200.08	406	31100156927_(3A04)_A04.fsa	194.54	505	41100165468_(4A06)_A06.fsa	0.5	2799	51100165547(A04)A04.fsa	163.2	227	61100126604_(A05)_E01.fsa	18.1386	59	71100127704_(A05)_E01.fsa	306.037	248	81100127704_(A05)_E01.fsa	229.58	527	91000127704_(A05)_E01.fsa	175.777	13270	101100107704_(A05)_E01.fsa	193.45	130	111210111004_(A05)_E01.fsa	153.957	163	20191210121004_(A05)_E01.fsa	174.254	36160	1312110021004_(A05)_E01.fsa	244.62	2981
2019.01.25O_A07_A07.fsa	312.54	101	21100136805_(A02)_B01.fsa	201.53	466	31100156927_(3A04)_A04.fsa	199.91	80	41100165468_(4A06)_A06.fsa	5.47	95	51100165547(A04)A04.fsa	164.32	61	61100126604_(A05)_E01.fsa	19.0681	266	71100127704_(A05)_E01.fsa	314.922	94	81100127704_(A05)_E01.fsa	231.162	240	91000127704_(A05)_E01.fsa	178.213	5795	101100107704_(A05)_E01.fsa	196.435	124	111210111004_(A05)_E01.fsa	165.946	65	20191210121004_(A05)_E01.fsa	178.019	96	1312110021004_(A05)_E01.fsa	244.953	309
2019.01.25O_A07_A07.fsa	313.62	1030	21100136805_(A02)_B01.fsa	203.65	270	31100156927_(3A04)_A04.fsa	201.35	1115	41100165468_(4A06)_A06.fsa	9.71	190	51100165547(A04)A04.fsa	172.55	305	61100126604_(A05)_E01.fsa	23.2375	105	71100127704_(A05)_E01.fsa	318.622	198	81100127704_(A05)_E01.fsa	231.583	257	91000127704_(A05)_E01.fsa	180.708	60	101100107704_(A05)_E01.fsa	198.668	390	111210111004_(A05)_E01.fsa	169.7	304	20191210121004_(A05)_E01.fsa	178.679	241	1312110021004_(A05)_E01.fsa	247.381	196
2019.01.25O_A07_A07.fsa	321.61	187	21100136805_(A02)_B01.fsa	204.5	268	31100156927_(3A04)_A04.fsa	206.2	663	41100165468_(4A06)_A06.fsa	25.47	184	51100165547(A04)A04.fsa	173.45	5631	61100126604_(A05)_E01.fsa	27.6812	98	71100127704_(A05)_E01.fsa	320.896	78	81100127704_(A05)_E01.fsa	235.115	144	91000127704_(A05)_E01.fsa	181.56	54	101100107704_(A05)_E01.fsa	200.376	166	111210111004_(A05)_E01.fsa	170.047	697	20191210121004_(A05)_E01.fsa	179.299	109	1312110021004_(A05)_E01.fsa	252.338	14393
2019.01.25O_A07_A07.fsa	350	63	21100136805_(A02)_B01.fsa	205.43	9771	31100156927_(3A04)_A04.fsa	208.71	466	41100165468_(4A06)_A06.fsa	27.7	270	51100165547(A04)A04.fsa	176.75	94	61100126604_(A05)_E01.fsa	31.1362	391	71100127704_(A05)_E01.fsa	322.013	56	81100127704_(A05)_E01.fsa	243.271	172	91000127704_(A05)_E01.fsa	187.75	2039	101100107704_(A05)_E01.fsa	203.395	294	111210111004_(A05)_E01.fsa	177.953	624	20191210121004_(A05)_E01.fsa	191.716	70	1312110021004_(A05)_E01.fsa	260.376	144
2019.01.25O_A07_A07.fsa	490.31	78	21100136805_(A02)_B01.fsa	206.37	368	31100156927_(3A04)_A04.fsa	209.5	354	41100165468_(4A06)_A06.fsa	32.56	8662	51100165547(A04)A04.fsa	177.95	53	61100126604_(A05)_E01.fsa	34.3136	8496	71100127704_(A05)_E01.fsa	323.383	1212	81100127704_(A05)_E01.fsa	248.253	104	91000127704_(A05)_E01.fsa	188.501	99	101100107704_(A05)_E01.fsa	211.848	1213	111210111004_(A05)_E01.fsa	182.962	2135	20191210121004_(A05)_E01.fsa	225.441	147	1312110021004_(A05)_E01.fsa	263.78	58
2019.01.25O_A07_A07.fsa	498.79	79	21100136805_(A02)_B01.fsa	207.72	144	31100156927_(3A04)_A04.fsa	211.64	58	41100165468_(4A06)_A06.fsa	41.42	292	51100165547(A04)A04.fsa	178.97	164	61100126604_(A05)_E01.fsa	34.746	141	71100127704_(A05)_E01.fsa	323.735	231	81100127704_(A05)_E01.fsa	250.865	1123	91000127704_(A05)_E01.fsa	191.351	100	101100107704_(A05)_E01.fsa	212.21	1223	111210111004_(A05)_E01.fsa	193.26	332	20191210121004_(A05)_E01.fsa	227.775	65	1312110021004_(A05)_E01.fsa	263.809	56
2019.01.25O_A08_A08.fsa	0.37	50	21100136805_(A02)_B01.fsa	209.5	387	31100156927_(3A04)_A04.fsa	219.63	705	41100165468_(4A06)_A06.fsa	49.46	318	51100165547(A04)A04.fsa	182.48	139	61100126604_(A05)_E01.fsa	38.2825	223	71100127704_(A05)_E01.fsa	331.923	67	81100127704_(A05)_E01.fsa	253.08	226	91000127704_(A05)_E01.fsa	193.799	825	101100107704_(A05)_E01.fsa	212.445	81	111210111004_(A05)_E01.fsa	194.324	102	20191210121004_(A05)_E01.fsa	233.74	150	1312110021004_(A05)_E01.fsa	266.102	71
2019.01.25O_A08_A08.fsa	8.43	193	21100136805_(A02)_B01.fsa	210.43	450	31100156927_(3A04)_A04.fsa	232.4	117	41100165468_(4A06)_A06.fsa	53.32	58	51100165547(A04)A04.fsa	183.46	785	61100126604_(A05)_E01.fsa	46.9861	153	71100127704_(A05)_E01.fsa	340.195	2901	81100127704_(A05)_E01.fsa	253.469	409	91000127704_(A05)_E01.fsa	203.26	84	101100107704_(A05)_E01.fsa	213.289	133	111210111004_(A05)_E01.fsa	196.19	51	20191210121004_(A05)_E01.fsa	234.593	50	1312110021004_(A05)_E01.fsa	271.095	101
2019.01.25O_A08_A08.fsa	9.23	415	21100136805_(A02)_B01.fsa	212.04	59	31100156927_(3A04)_A04.fsa	242.22	356	41100165468_(4A06)_A06.fsa	53.86	72	51100165547(A04)A04.fsa	186.28	126	61100126604_(A05)_E01.fsa	49.5059	172	71100127704_(A05)_E01.fsa	347.342	123	81100127704_(A05)_E01.fsa	254.637	58	91000127704_(A05)_E01.fsa	206.878	1019	101100107704_(A05)_E01.fsa	216.607	2488	111210111004_(A05)_E01.fsa	196.779	126	20191210121004_(A05)_E01.fsa	237.144	175	1312110021004_(A05)_E01.fsa	272.386	126
2019.01.25O_A08_A08.fsa	11.62	64	21100136805_(A02)_B01.fsa	212.97	266	31100156927_(3A04)_A04.fsa	244.41	1792	41100165468_(4A06)_A06.fsa	57.44	251	51100165547(A04)A04.fsa	194.9	423	61100126604_(A05)_E01.fsa	52.0857	88	71100127704_(A05)_E01.fsa	348.618	78	81100127704_(A05)_E01.fsa	255.192	58	91000127704_(A05)_E01.fsa	216.459	65	101100107704_(A05)_E01.fsa	220.141	96	111210111004_(A05)_E01.fsa	209.137	685	20191210121004_(A05)_E01.fsa	250.112	811	1312110021004_(A05)_E01.fsa	272.768	319
2019.01.25O_A08_A08.fsa	13.62	2384	21100136805_(A02)_B01.fsa	214.06	112	31100156927_(3A04)_A04.fsa	247.51	139	41100165468_(4A06)_A06.fsa	60.98	294	51100165547(A04)A04.fsa	200.08	62	61100126604_(A05)_E01.fsa	56.7663	647	71100127704_(A05)_E01.fsa	350.099	507	81100127704_(A05)_E01.fsa	255.997	94	91000127704_(A05)_E01.fsa	224.588	683	101100107704_(A05)_E01.fsa	220.596	60	111210111004_(A05)_E01.fsa	211.453	288	20191210121004_(A05)_E01.fsa	267.037	124	1312110021004_(A05)_E01.fsa	274.379	58
2019.01.25O_A08_A08.fsa	14.89	52	21100136805_(A02)_B01.fsa	214.99	173	31100156927_(3A04)_A04.fsa	260.22	109	41100165468_(4A06)_A06.fsa	79.95	279	51100165547(A04)A04.fsa	201.8	89	61100126604_(A05)_E01.fsa	57.433	50	71100127704_(A05)_E01.fsa	351.521	125	81100127704_(A05)_E01.fsa	259.464	649	91000127704_(A05)_E01.fsa	246.201	54	101100107704_(A05)_E01.fsa	221.64	85	111210111004_(A05)_E01.fsa	215.463	51	20191210121004_(A05)_E01.fsa	274.44	349	1312110021004_(A05)_E01.fsa	290.911	148
2019.01.25O_A08_A08.fsa	16.17	11394	21100136805_(A02)_B01.fsa	216.26	51	31100156927_(3A04)_A04.fsa	266.91	570	41100165468_(4A06)_A06.fsa	82.5	53	51100165547(A04)A04.fsa	203.15	95	61100126604_(A05)_E01.fsa	57.5193	611	71100127704_(A05)_E01.fsa	356.011	941	81100127704_(A05)_E01.fsa	264.445	1897	91000127704_(A05)_E01.fsa	248.52	54	101100107704_(A05)_E01.fsa	226.808	298	111210111004_(A05)_E01.fsa	218.701	3693	20191210121004_(A05)_E01.fsa	276.018	70	1312110021004_(A05)_E01.fsa	298.161	248
2019.01.25O_A08_A08.fsa	16.89	21907	21100136805_(A02)_B01.fsa	217.27	105	31100156927_(3A04)_A04.fsa	272.03	212	41100165468_(4A06)_A06.fsa	89.69	52	51100165547(A04)A04.fsa	211.09	480	61100126604_(A05)_E01.fsa	58.071	67	71100127704_(A05)_E01.fsa	358.621	180	81100127704_(A05)_E01.fsa	268.717	137	91000127704_(A05)_E01.fsa	251.757	329	101100107704_(A05)_E01.fsa	240.495	110	111210111004_(A05)_E01.fsa	219.916	86	20191210121004_(A05)_E01.fsa	282.162	284	1312110021004_(A05)_E01.fsa	300.775	108
2019.01.25O_A08_A08.fsa	17.85	21827	21100136805_(A02)_B01.fsa	218.11	98	31100156927_(3A04)_A04.fsa	281.54	130	41100165468_(4A06)_A06.fsa	106.41	62	51100165547(A04)A04.fsa	213.7	75	61100126604_(A05)_E01.fsa	58.8364	88	71100127704_(A05)_E01.fsa	361.578	1840	81100127704_(A05)_E01.fsa	271.064	3184	91000127704_(A05)_E01.fsa	255.853	56	101100107704_(A05)_E01.fsa	241.586	139	111210111004_(A05)_E01.fsa	225.808	193	20191210121004_(A05)_E01.fsa	283.759	58	1312110021004_(A05)_E01.fsa	303.381	77
2019.01.25O_A08_A08.fsa	18.64	17583	21100136805_(A02)_B01.fsa	219.46	391	31100156927_(3A04)_A04.fsa	282.86	66	41100165468_(4A06)_A06.fsa	112.34	78	51100165547(A04)A04.fsa	214.75	992	61100126604_(A05)_E01.fsa	63.5029	245	71100127704_(A05)_E01.fsa	375.749	398	81100127704_(A05)_E01.fsa	271.674	50	91000127704_(A05)_E01.fsa	256.248	59	101100107704_(A05)_E01.fsa	242.75	158	111210111004_(A05)_E01.fsa	228.29	1730	20191210121004_(A05)_E01.fsa	287.56	706	1312110021004_(A05)_E01.fsa	312.452	131
2019.01.25O_A08_A08.fsa	20.56	4627	21100136805_(A02)_B01.fsa	220.39	8496	31100156927_(3A04)_A04.fsa	287.29	317	41100165468_(4A06)_A06.fsa	113.08	54	51100165547(A04)A04.fsa	218.37	130	61100126604_(A05)_E01.fsa	69.098	2810	71100127704_(A05)_E01.fsa	377.382	277	81100127704_(A05)_E01.fsa	274.201	203	91000127704_(A05)_E01.fsa	256.937	155	101100107704_(A05)_E01.fsa	243.499	531	111210111004_(A05)_E01.fsa	228.965	154	20191210121004_(A05)_E01.fsa	291.515	620	1312110021004_(A05)_E01.fsa	318.996	13185
2019.01.25O_A08_A08.fsa	22.15	2135	21100136805_(A02)_B01.fsa	222.16	141	31100156927_(3A04)_A04.fsa	290.23	354	41100165468_(4A06)_A06.fsa	115.47	139	51100165547(A04)A04.fsa	220.63	59	61100126604_(A05)_E01.fsa	71.5487	2068	71100127705_(A07)_F01.fsa	10.1934	76	81100127704_(A05)_E01.fsa	274.354	6685	91000127704_(A05)_E01.fsa	259.058	55	101100107704_(A05)_E01.fsa	246.092	180	111210111004_(A05)_E01.fsa	230.906	123	20191210121004_(A05)_E01.fsa	291.522	99	1312110021004_(A05)_E01.fsa	324.076	190
2019.01.25O_A08_A08.fsa	22.95	3910	21100136805_(A02)_B01.fsa	223.92	223	31100156927_(3A04)_A04.fsa	298.3	184	41100165468_(4A06)_A06.fsa	116.34	52	51100165547(A04)A04.fsa	228.31	139	61100126604_(A05)_E01.fsa	72.3047	70	71100127705_(A07)_F01.fsa	12.7092	2001	81100127704_(A05)_E01.fsa	274.84	99	91000127704_(A05)_E01.fsa	269.032	51	101100107704_(A05)_E01.fsa	246.792	65	111210111004_(A05)_E01.fsa	233.561	99	20191210121004_(A05)_E01.fsa	294.315	56	1312110021004_(A05)_E01.fsa	324.427	1784
2019.01.25O_A08_A08.fsa	23.99	1058	21100136805_(A02)_B01.fsa	225.77	153	31100156927_(3A04)_A04.fsa	299.7	325	41100165468_(4A06)_A06.fsa	117.07	151	51100165547(A04)A04.fsa	229.88	54	61100126604_(A05)_E01.fsa	76.1909	530	71100127705_(A07)_F01.fsa	15.0586	121	81100127704_(A05)_E01.fsa	285.491	3756	91000127704_(A05)_E01.fsa	272.278	170	101100107704_(A05)_E01.fsa	255.759	1610	111210111004_(A05)_E01.fsa	249.412	851	20191210121004_(A05)_E01.fsa	302.563	260	1312110021004_(A05)_E01.fsa	338.087	86
2019.01.25O_A08_A08.fsa	26.06	1084	21100136805_(A02)_B01.fsa	226.44	172	31100156927_(3A04)_A04.fsa	302.91	53	41100165468_(4A06)_A06.fsa	122.41	76	51100165547(A04)A04.fsa	230.79	1366	61100126604_(A05)_E01.fsa	86.4949	555	71100127705_(A07)_F01.fsa	17.7856	252	81100127704_(A05)_E01.fsa	286.074	72	91000127704_(A05)_E01.fsa	283.89	436	101100107704_(A05)_E01.fsa	256.808	2158	111210111004_(A05)_E01.fsa	262.761	125	20191210121004_(A05)_E01.fsa	306.385	68	1312110021004_(A05)_E01.fsa	344.517	228
2019.01.25O_A08_A08.fsa	27.5	381	21100136805_(A02)_B01.fsa	227.37	88	31100156927_(3A04)_A04.fsa	304	63	41100165468_(4A06)_A06.fsa	132.62	60	51100165547(A04)A04.fsa	233.74	53	61100126604_(A05)_E01.fsa	91.3158	269	71100127705_(A07)_F01.fsa	23.2376	162	81100127704_(A05)_E01.fsa	289.546	119	91000127704_(A05)_E01.fsa	294.638	918	101100107704_(A05)_E01.fsa	258.6	276	111210111004_(A05)_E01.fsa	266.437	101	20191210121004_(A05)_E01.fsa	308.018	418	1312110021004_(A05)_E01.fsa	348.7	67
2019.01.25O_A08_A08.fsa	28.94	136	21100136805_(A02)_B01.fsa	228.46	647	31100156927_(3A04)_A04.fsa	305.89	375	41100165468_(4A06)_A06.fsa	149.61	51	51100165547(A04)A04.fsa	236.68	345	61100126604_(A05)_E01.fsa	98.5466	118	71100127705_(A07)_F01.fsa	25.2084	266	81100127704_(A05)_E01.fsa	290.85	73	91000127704_(A05)_E01.fsa	299.826	9234	101100107704_(A05)_E01.fsa	266.306	323	111210111004_(A05)_E01.fsa	267.929	80	20191210121004_(A05)_E01.fsa	312.316	122	1312110021004_(A05)_E01.fsa	350.361	62
2019.01.25O_A08_A08.fsa	30.21	239	21100136805_(A02)_B01.fsa	229.46	50	31100156927_(3A04)_A04.fsa	317.48	155	41100165468_(4A06)_A06.fsa	152.99	50	51100165547(A04)A04.fsa	241.21	1446	61100126604_(A05)_E01.fsa	100.985	198	71100127705_(A07)_F01.fsa	25.8603	59	81100127704_(A05)_E01.fsa	292.958	57	91000127704_(A05)_E01.fsa	300.235	90	101100107704_(A05)_E01.fsa	271.289	232	111210111004_(A05)_E01.fsa	270.766	78	20191210121004_(A05)_E01.fsa	314.072	353	1312110021004_(A05)_E01.fsa	353.014	63
2019.01.25O_A08_A08.fsa	31.09	853	21100136805_(A02)_B01.fsa	230.47	611	31100156927_(3A04)_A04.fsa	326.13	50	41100165468_(4A06)_A06.fsa	246.06	57	51100165547(A04)A04.fsa	242.05	1333	61100126604_(A05)_E01.fsa	102.591	920	71100127705_(A07)_F01.fsa	26.5704	76	81100127704_(A05)_E01.fsa	295.892	9764	91000127704_(A05)_E01.fsa	301.1	751	101100107704_(A05)_E01.fsa	273.708	90	111210111004_(A05)_E01.fsa	277.355	1010	20191210121004_(A05)_E01.fsa	317.004	178	1312110021004_(A05)_E01.fsa	353.167	52
2019.01.25O_A08_A08.fsa	32.69	381	21100136805_(A02)_B01.fsa	231.31	67	31100156927_(3A04)_A04.fsa	328.16	54	41100158282_(4A07)_A07.fsa		1099	51100165547(A04)A04.fsa	243.39	84	61100126604_(A05)_E01.fsa	109.431	9708	71100127705_(A07)_F01.fsa	26.8428	22961	81100127704_(A05)_E01.fsa	305.959	3096	91000127704_(A05)_E01.fsa	307.002	57	101100107704_(A05)_E01.fsa	276.141	93	111210111004_(A05)_E01.fsa	282.576	150	20191210121004_(A05)_E01.fsa	317.008	676	1312110021004_(A05)_E01.fsa	361.404	54
2019.01.25O_A08_A08.fsa	33.56	314	21100136805_(A02)_B01.fsa	232.06	88	31100156927_(3A04)_A04.fsa	329.85	55	41100158282_(4A07)_A07.fsa		417	51100165547(A04)A04.fsa	244.23	59	61100126604_(A05)_E01.fsa	110.01	32169	71100127705_(A07)_F01.fsa	32.0995	943	81100127704_(A05)_E01.fsa	308.551	6906	91000127704_(A05)_E01.fsa	308.882	354	101100107704_(A05)_E01.fsa	280.012	108	111210111004_(A05)_E01.fsa	290.301	65	20191210121004_(A05)_E01.fsa	320.966	866	1312110021004_(A05)_E01.fsa	362.812	101
2019.01.25O_A08_A08.fsa	35.77	627	21100136805_(A02)_B01.fsa	233.82	245	31100156927_(3A04)_A04.fsa	334.92	137	41100158282_(4A07)_A07.fsa		501	51100165547(A04)A04.fsa	245.06	1334	61100126604_(A05)_E01.fsa	110.332	60	71100127705_(A07)_F01.fsa	41.8217	81	81100127704_(A05)_E01.fsa	311.903	55	91000127704_(A05)_E01.fsa	324.111	147	101100107704_(A05)_E01.fsa	280.453	9374	111210111004_(A05)_E01.fsa	291.65	54	20191210121004_(A05)_E01.fsa	324.005	52	1312110021004_(A05)_E01.fsa	374.625	58
2019.01.25O_A08_A08.fsa	39.88	1320	21100136805_(A02)_B01.fsa	234.74	2810	31100156927_(3A04)_A04.fsa	355.43	62	41100158282_(4A07)_A07.fsa		287	51100165547(A04)A04.fsa	248.03	296	61100126604_(A05)_E01.fsa	117.786	457	71100127705_(A07)_F01.fsa	49.7122	856	81100127704_(A05)_E01.fsa	314.436	427	91000127704_(A05)_E01.fsa	324.328	67	101100107704_(A05)_E01.fsa	282.192	1994	111210111004_(A05)_E01.fsa	295.614	202	20191210121004_(A05)_E01.fsa	324.186	65	1312110021004_(A05)_E01.fsa	376.782	308
2019.01.25O_A08_A08.fsa	40.59	1010	21100136805_(A02)_B01.fsa	236	2068	31100156927_(3A04)_A04.fsa	362.07	119	41100158282_(4A07)_A07.fsa		118	51100165547(A04)A04.fsa	252.2	468	61100126604_(A05)_E01.fsa	120.174	64	71100127705_(A07)_F01.fsa	50.3005	4066	81100127704_(A05)_E01.fsa	314.88	416	91000127704_(A05)_E01.fsa	326.055	127	101100107704_(A05)_E01.fsa	282.859	60	111210111004_(A05)_E01.fsa	301.041	62	20191210121004_(A05)_E01.fsa	325.076	1239	1312110021004_(A05)_E01.fsa	380.818	65
2019.01.25O_A08_A08.fsa	41.7	66	21100136805_(A02)_B01.fsa	237	70	31100156927_(3A04)_A04.fsa	372.54	972	41100158282_(4A07)_A07.fsa		289	51100165547(A04)A04.fsa	256.41	147	61100126604_(A05)_E01.fsa	125.517	53	71100127705_(A07)_F01.fsa	56.0758	3783	81100127704_(A05)_E01.fsa	319.638	76	91000127704_(A05)_E01.fsa	328.607	56	101100107704_(A05)_E01.fsa	284.536	358	111210111004_(A05)_E01.fsa	302.485	81	20191210121004_(A05)_E01.fsa	342.78	74	1312110021005_(A06)_F01.fsa	3.89899	171
2019.01.25O_A08_A08.fsa	48.01	1735	21100136805_(A02)_B01.fsa	241.09	530	31100156927_(3A04)_A04.fsa	388.33	943	41100158282_(4A07)_A07.fsa		1036	51100165547(A04)A04.fsa	257.32	1987	61100126604_(A05)_E01.fsa	132.15	259	71100127705_(A07)_F01.fsa	59.4282	165	81100127704_(A05)_E01.fsa	322.459	87	91000127704_(A05)_E01.fsa	332.512	172	101100107704_(A05)_E01.fsa	286.791	170	111210111004_(A05)_E01.fsa	304.293	203	20191210121004_(A05)_E01.fsa	348.915	476	1312110021005_(A06)_F01.fsa	5.90587	72
2019.01.25O_A08_A08.fsa	53	1793	21100136805_(A02)_B01.fsa	242.09	555	31100156927_(3A04)_A04.fsa	409.94	76	41100158282_(4A07)_A07.fsa		414	51100165547(A04)A04.fsa	258.56	158	61100126604_(A05)_E01.fsa	147.91	64	71100127705_(A07)_F01.fsa	60.3685	762	81100127704_(A05)_E01.fsa	323.531	4918	91000127704_(A05)_E01.fsa	337.758	70	101100107704_(A05)_E01.fsa	288.215	72	111210111004_(A05)_E01.fsa	311.484	147	20191210121004_(A05)_E01.fsa	349.612	199	1312110021005_(A06)_F01.fsa	11.3546	65
2019.01.25O_A08_A08.fsa	69.17	391	21100136805_(A02)_B01.fsa	242.76	269	31100156927_(3A04)_A04.fsa	412.47	417	41100158282_(4A07)_A07.fsa		7039	51100165547(A04)A04.fsa	259.38	653	61100126604_(A05)_E01.fsa	151.69	101	71100127705_(A07)_F01.fsa	66.3679	112	81100127704_(A05)_E01.fsa	328.271	65	91000127704_(A05)_E01.fsa	342.187	52	101100107704_(A05)_E01.fsa	294.231	78	111210111004_(A05)_E01.fsa	325.846	309	20191210121004_(A05)_E01.fsa	352.363	535	1312110021005_(A06)_F01.fsa	13.1309	78
2019.01.25O_A08_A08.fsa	70	1252	21100136805_(A02)_B01.fsa	243.76	118	31100156927_(3A04)_A04.fsa	416.93	78	41100158282_(4A07)_A07.fsa		8225	51100165547(A04)A04.fsa	268.81	71	61100126604_(A05)_E01.fsa	156.795	57	71100127705_(A07)_F01.fsa	73.3434	333	81100127704_(A05)_E01.fsa	334.538	115	91000127704_(A05)_E01.fsa	343.673	859	101100107704_(A05)_E01.fsa	298.065	84	111210111004_(A05)_E01.fsa	326.229	358	20191210121004_(A05)_E01.fsa	353.364	495	1312110021005_(A06)_F01.fsa	15.3903	54
2019.01.25O_A08_A08.fsa	75.83	303	21100136805_(A02)_B01.fsa	244.93	198	31100156927_(3A04)_A04.fsa	453.37	50	41100158282_(4A07)_A07.fsa		4433	51100165547(A04)A04.fsa	273.59	495	61100126604_(A05)_E01.fsa	157.111	346	71100127705_(A07)_F01.fsa	74.6408	295	81100127704_(A05)_E01.fsa	337.702	444	91000127704_(A05)_E01.fsa	345.837	1220	101100107704_(A05)_E01.fsa	300.385	53	111210111004_(A05)_E01.fsa	327.97	1294	20191210121004_(A05)_E01.fsa	353.85	53	1312110021005_(A06)_F01.fsa	17.0121	105
2019.01.25O_A08_A08.fsa	78.25	64	21100136805_(A02)_B01.fsa	246.01	920	31100156927_(3A04)_A04.fsa	697.55	846	41100158282_(4A07)_A07.fsa	2.07	13272	51100165547(A04)A04.fsa	285.75	56	61100126604_(A05)_E01.fsa	162.813	56	71100127705_(A07)_F01.fsa	78.4544	62	81100127704_(A05)_E01.fsa	348.631	569	91000127704_(A05)_E01.fsa	346.405	50	101100107704_(A05)_E01.fsa	311.241	1441	111210111004_(A05)_E01.fsa	348.824	56	20191210121004_(A05)_E01.fsa	354.155	245	1312110021005_(A06)_F01.fsa	22.994	81
2019.01.25O_A08_A08.fsa	81.22	84	21100136805_(A02)_B01.fsa	247.51	9708	31100156928_(3A05)_A05.fsa		112	41100158282_(4A07)_A07.fsa	4.43	1247	51100165547(A04)A04.fsa	287.71	67	61100126604_(A05)_E01.fsa	163.875	84	71100127705_(A07)_F01.fsa	78.5635	149	81100127704_(A05)_E01.fsa	348.666	246	91000127704_(A05)_E01.fsa	351.185	79	101100107704_(A05)_E01.fsa	311.423	1140	111210111004_(A05)_E01.fsa	354.199	191	20191210121004_(A05)_E01.fsa	357.194	71	1312110021005_(A06)_F01.fsa	23.8465	78
2019.01.25O_A08_A08.fsa	82.43	129	21100136805_(A02)_B01.fsa	249.75	32169	31100156928_(3A05)_A05.fsa		81	41100158282_(4A07)_A07.fsa	5.29	1124	51100165547(A04)A04.fsa	290.14	149	61100126604_(A05)_E01.fsa	164.174	225	71100127705_(A07)_F01.fsa	81.2023	72	81100127704_(A05)_E01.fsa	361.077	52	91000127704_(A05)_E01.fsa	353.342	3967	101100107704_(A05)_E01.fsa	315.348	76	111210111004_(A05)_E01.fsa	361.007	176	20191210121004_(A05)_E01.fsa	364.349	2477	1312110021005_(A06)_F01.fsa	28.379	142
2019.01.25O_A08_A08.fsa	85.22	143	21100136805_(A02)_B01.fsa	255.9	60	31100156928_(3A05)_A05.fsa		83	41100158282_(4A07)_A07.fsa	7.07	1587	51100165547(A04)A04.fsa	291.52	110	61100126604_(A05)_E01.fsa	218.691	492	71100127705_(A07)_F01.fsa	81.5853	182	81100127704_(A05)_E01.fsa	369.97	53	91000127704_(A05)_E01.fsa	357.867	1489	101100107704_(A05)_E01.fsa	315.437	98	111210111004_(A05)_E01.fsa	362.563	86	20191210121004_(A05)_E01.fsa	365.353	104	1312110021005_(A06)_F01.fsa	34.227	54
2019.01.25O_A08_A08.fsa	88.02	181	21100136805_(A02)_B01.fsa	256.97	457	31100156928_(3A05)_A05.fsa		99	41100158282_(4A07)_A07.fsa	8.29	997	51100165547(A04)A04.fsa	293.38	58	61100126604_(A05)_E01.fsa	218.856	51	71100127705_(A07)_F01.fsa	81.7128	141	81100127704_(A05)_E01.fsa	375.404	358	91000127704_(A05)_E01.fsa	365.46	138	101100107704_(A05)_E01.fsa	323.337	131	111210111004_(A05)_E01.fsa	369.73	188	20191210121004_(A05)_E01.fsa	366.284	50	1312110021005_(A06)_F01.fsa	36.6554	202
2019.01.25O_A08_A08.fsa	89.42	353	21100136805_(A02)_B01.fsa	257.79	64	31100156928_(3A05)_A05.fsa		354	41100158282_(4A07)_A07.fsa	10.07	260	51100165547(A04)A04.fsa	296.13	60	61100126604_(A05)_E01.fsa	223.17	51	71100127705_(A07)_F01.fsa	88.5555	854	81100127704_(A05)_E01.fsa	376.691	74	91000127704_(A05)_E01.fsa	367.666	300	101100107704_(A05)_E01.fsa	329.105	267	111210111004_(A05)_E01.fsa	372.34	1103	20191210121004_(A05)_E01.fsa	370.987	78	1312110021005_(A06)_F01.fsa	42.0936	73
2019.01.25O_A08_A08.fsa	90.54	284	21100136805_(A02)_B01.fsa	258.52	53	31100156928_(3A05)_A05.fsa		722	41100158282_(4A07)_A07.fsa	11.36	252	51100165547(A04)A04.fsa	300	859	61100126604_(A05)_E01.fsa	223.222	62	71100127705_(A07)_F01.fsa	88.5615	318	81100127704_(A05)_E01.fsa	378.927	333	91000127704_(A05)_E01.fsa	368.598	66	101100107704_(A05)_E01.fsa	336.69	1195	111210111004_(A05)_E01.fsa	373.056	127	20191210121004_(A05)_E01.fsa	371.032	70	1312110021005_(A06)_F01.fsa	42.8346	181
2019.01.25O_A08_A08.fsa	92.13	911	21100136805_(A02)_B01.fsa	260.08	259	31100156928_(3A05)_A05.fsa		355	41100158282_(4A07)_A07.fsa	12.79	588	51100165547(A04)A04.fsa	301.52	1095	61100126604_(A05)_E01.fsa	225.337	53	71100127705_(A07)_F01.fsa	89.6213	116	81100127704_(A05)_E01.fsa	380.438	231	91000127704_(A05)_E01.fsa	380.103	17823	101100107704_(A05)_E01.fsa	344.568	263	111210111004_(A05)_E01.fsa	375.116	1948	20191210121004_(A05)_E01.fsa	376.67	339	1312110021005_(A06)_F01.fsa	45.9064	64
2019.01.25O_A08_A08.fsa	92.97	3472	21100136805_(A02)_B01.fsa	265.58	64	31100156928_(3A05)_A05.fsa		2201	41100158282_(4A07)_A07.fsa	14.43	440	51100165547(A04)A04.fsa	302.85	309	61100126604_(A05)_E01.fsa	225.64	77	71100127705_(A07)_F01.fsa	89.6512	54	81100127704_(A05)_E01.fsa	382.125	481	91000127704_(A05)_E01.fsa	388.79	74	101100107704_(A05)_E01.fsa	360.14	887	111210111004_(A05)_E01.fsa	393.816	1059	20191210121004_(A05)_E01.fsa	377.892	91	1312110021005_(A06)_F01.fsa	49.0992	53
2019.01.25O_A08_A08.fsa	94.84	323	21100136805_(A02)_B01.fsa	268.78	101	31100156928_(3A05)_A05.fsa		13861	41100158282_(4A07)_A07.fsa	16.43	3283	51100165547(A04)A04.fsa	305.11	9393	61100126604_(A05)_E01.fsa	231.745	72	71100127705_(A07)_F01.fsa	96.8179	79	81100127704_(A05)_E01.fsa	392.706	63	91000127704_(A05)_E01.fsa	388.974	2152	101100107704_(A05)_E01.fsa	361.597	92	111210111004_(A05)_E01.fsa	396.032	55	20191210121004_(A05)_E01.fsa	380.101	110	1312110021005_(A06)_F01.fsa	54.1766	52
2019.01.25O_A08_A08.fsa	95.78	1253	21100136805_(A02)_B01.fsa	272.89	57	31100156928_(3A05)_A05.fsa		545	41100158282_(4A07)_A07.fsa	18.21	1262	51100165547(A04)A04.fsa	307.1	129	61100126604_(A05)_E01.fsa	241.332	142	71100127705_(A07)_F01.fsa	97.5273	10779	81100127704_(A05)_E01.fsa	394.506	480	91000127704_(A05)_E01.fsa	391.904	655	101100107704_(A05)_E01.fsa	362.475	6855	111210111004_(A05)_E01.fsa	401.35	116	20191210121004_(A05)_E01.fsa	380.401	76	1312110021005_(A06)_F01.fsa	64.2954	366
2019.01.25O_A08_A08.fsa	97	285	21100136805_(A02)_B01.fsa	279.14	346	31100156928_(3A05)_A05.fsa	5.78	71	41100158282_(4A07)_A07.fsa	20.08	4420	51100165547(A04)A04.fsa	311.7	73	61100126604_(A05)_E01.fsa	242.617	188	71100127705_(A07)_F01.fsa	105.999	78	81100127704_(A05)_E01.fsa	397.202	923	91000127704_(A05)_E01.fsa	392.35	63	101100107704_(A05)_E01.fsa	377.395	705	111210111004_(A05)_E01.fsa	402.739	6673	20191210121004_(A05)_E01.fsa	381.936	121	1312110021005_(A06)_F01.fsa	70.5864	102
2019.01.25O_A08_A08.fsa	99.06	617	21100136805_(A02)_B01.fsa	287.38	56	31100156928_(3A05)_A05.fsa	8.44	65	41100158282_(4A07)_A07.fsa	22.64	1442	51100165547(A04)A04.fsa	312.56	765	61100126604_(A05)_E01.fsa	246.582	217	71100127705_(A07)_F01.fsa	107.773	400	81100127704_(A05)_E01.fsa	397.87	444	91000127704_(A05)_E01.fsa	392.773	3211	101100107704_(A05)_E01.fsa	379.047	668	111210111004_(A05)_E01.fsa	402.791	276	20191210121004_(A05)_E01.fsa	396.709	67	1312110021005_(A06)_F01.fsa	75.1538	276
2019.01.25O_A08_A08.fsa	100	4187	21100136805_(A02)_B01.fsa	300.17	84	31100156928_(3A05)_A05.fsa	10.59	348	41100158282_(4A07)_A07.fsa	25.49	2370	51100165547(A04)A04.fsa	314.79	64	61100126604_(A05)_E01.fsa	247.761	223	71100127705_(A07)_F01.fsa	112.56	165	81100127704_(A05)_E01.fsa	403.973	87	91000127704_(A05)_E01.fsa	396.229	168	101100107704_(A05)_E01.fsa	386.739	273	111210111004_(A05)_E01.fsa	412.222	88	20191210121004_(A05)_E01.fsa	399.213	1519	1312110021005_(A06)_F01.fsa	78.5525	66
2019.01.25O_A08_A08.fsa	102.64	182	21100136805_(A02)_B01.fsa	301.19	225	31100156928_(3A05)_A05.fsa	16.74	356	41100158282_(4A07)_A07.fsa	28.77	136	51100165547(A04)A04.fsa	322.86	344	61100126604_(A05)_E01.fsa	255.392	152	71100127705_(A07)_F01.fsa	119.42	94	81100127704_(A05)_E01.fsa	410.456	172	91000127704_(A05)_E01.fsa	397.55	657	101100107704_(A05)_E01.fsa	389.443	156	111210111004_(A05)_E01.fsa	412.47	117	20191210121004_(A05)_E01.fsa	405.37	268	1312110021005_(A06)_F01.fsa	79.8044	52
2019.01.25O_A08_A08.fsa	105.92	207	21100136805_(A02)_B01.fsa	302.21	492	31100156928_(3A05)_A05.fsa	19.04	73	41100158282_(4A07)_A07.fsa	32.11	7575	51100165547(A04)A04.fsa	327.74	293	61100126604_(A05)_E01.fsa	257.107	1450	71100127705_(A07)_F01.fsa	128.762	186	81100127704_(A05)_E01.fsa	410.605	988	91000127704_(A05)_E01.fsa	402.373	2462	101100107704_(A05)_E01.fsa	393.761	406	111210111004_(A05)_E01.fsa	416.166	105	20191210121004_(A05)_E01.fsa	415.839	264	1312110021005_(A06)_F01.fsa	81.5131	758
2019.01.25O_A08_A08.fsa	108.51	458	21100136805_(A02)_B01.fsa	307.92	51	31100156928_(3A05)_A05.fsa	21.81	404	41100158282_(4A07)_A07.fsa	36.51	683	51100165547(A04)A04.fsa	332.84	61	61100126604_(A05)_E01.fsa	258.843	142	71100127705_(A07)_F01.fsa	130.532	127	81100127704_(A05)_E01.fsa	417.52	735	91000127704_(A05)_E01.fsa	407.893	70	101100107704_(A05)_E01.fsa	403.574	123	111210111004_(A05)_E01.fsa	419.517	83	20191210121004_(A05)_E01.fsa	416.481	63	1312110021005_(A06)_F01.fsa	81.6146	271
2019.01.25O_A08_A08.fsa	109.4	3402	21100136805_(A02)_B01.fsa	308.77	51	31100156928_(3A05)_A05.fsa	23.16	304	41100158282_(4A07)_A07.fsa	38.04	1948	51100165547(A04)A04.fsa	338.47	100	61100126604_(A05)_E01.fsa	259.722	353	71100127705_(A07)_F01.fsa	140.372	92	81100127704_(A05)_E01.fsa	421.223	359	91000127704_(A05)_E01.fsa	408.393	62	101100107704_(A05)_E01.fsa	407.864	300	111210111004_(A05)_E01.fsa	422.145	7451	20191210121004_(A05)_E01.fsa	419.944	187	1312110021005_(A06)_F01.fsa	82.1366	244
2019.01.25O_A08_A08.fsa	112	683	21100136805_(A02)_B01.fsa	313.88	62	31100156928_(3A05)_A05.fsa	25.28	1195	41100158282_(4A07)_A07.fsa	40	689	51100165547(A04)A04.fsa	354.7	56	61100126604_(A05)_E01.fsa	260.597	56	71100127705_(A07)_F01.fsa	145.083	520	81100127704_(A05)_E01.fsa	423.584	467	91000127704_(A05)_E01.fsa	414.097	75	101100107704_(A05)_E01.fsa	407.959	379	111210111004_(A05)_E01.fsa	426.53	166	20191210121004_(A05)_E01.fsa	421.385	158	1312110021005_(A06)_F01.fsa	85.8018	2105
2019.01.25O_A08_A08.fsa	112.9	2768	21100136805_(A02)_B01.fsa	314.56	53	31100156928_(3A05)_A05.fsa	31.46	808	41100158282_(4A07)_A07.fsa	42.33	772	51100165547(A04)A04.fsa	355.54	366	61100126604_(A05)_E01.fsa	264.624	73	71100127705_(A07)_F01.fsa	147.301	1018	81100127704_(A05)_E01.fsa	425.508	442	91000127704_(A05)_E01.fsa	423.929	2472	101100107704_(A05)_E01.fsa	408.843	226	111210111004_(A05)_E01.fsa	426.929	795	20191210121004_(A05)_E01.fsa	422.84	518	1312110021005_(A06)_F01.fsa	87.77	2299
2019.01.25O_A08_A08.fsa	118.23	138	21100136805_(A02)_B01.fsa	317.03	77	31100156928_(3A05)_A05.fsa	34.37	92	41100158282_(4A07)_A07.fsa	43.17	320	51100165547(A04)A04.fsa	362.32	57	61100126604_(A05)_E01.fsa	272.665	107	71100127705_(A07)_F01.fsa	148.401	96	81100127704_(A05)_E01.fsa	427.427	139	91000127704_(A05)_E01.fsa	425.721	72	101100107704_(A05)_E01.fsa	422.447	63	111210111004_(A05)_E01.fsa	430.768	85	20191210121004_(A05)_E01.fsa	427.822	80	1312110021005_(A06)_F01.fsa	88.6729	1314
2019.01.25O_A08_A08.fsa	119.05	645	21100136805_(A02)_B01.fsa	319.41	72	31100156928_(3A05)_A05.fsa	36.05	352	41100158282_(4A07)_A07.fsa	44.9	108	51100165547(A04)A04.fsa	365.24	244	61100126604_(A05)_E01.fsa	274.433	117	71100127705_(A07)_F01.fsa	150.591	91	81100127705_(A06)_F01.fsa	11.1286	80	91000127705_(A06)_F01.fsa	3.14212	224	101100107705_(A06)_F01.fsa	3.92055	76	111210111005_(A06)_F01.fsa	2.95075	63	20191210121005_(A06)_F01.fsa	1.63274	96	1312110021005_(A06)_F01.fsa	97.9755	417
2019.01.25O_A08_A08.fsa	123.9	53	21100136805_(A02)_B01.fsa	321.54	142	31100156928_(3A05)_A05.fsa	38.8	52	41100158282_(4A07)_A07.fsa	47.63	7620	51100165547(A04)A04.fsa	372.27	314	61100126604_(A05)_E01.fsa	274.676	63	71100127705_(A07)_F01.fsa	168.541	242	81100127705_(A06)_F01.fsa	12.1583	83	91000127705_(A06)_F01.fsa	10.4326	1254	101100107705_(A06)_F01.fsa	9.21752	78	111210111005_(A06)_F01.fsa	6.78718	116	20191210121005_(A06)_F01.fsa	3.1767	228	1312110021005_(A06)_F01.fsa	114.492	179
2019.01.25O_A08_A08.fsa	124.63	83	21100136805_(A02)_B01.fsa	323.67	188	31100156928_(3A05)_A05.fsa	42.36	52	41100158282_(4A07)_A07.fsa	48.75	3491	51100165547(A04)A04.fsa	389.26	82	61100126604_(A05)_E01.fsa	282.681	134	71100127705_(A07)_F01.fsa	173.708	74	81100127705_(A06)_F01.fsa	20.5189	54	91000127705_(A06)_F01.fsa	24.138	59	101100107705_(A06)_F01.fsa	11.5463	4051	111210111005_(A06)_F01.fsa	11.8024	55	20191210121005_(A06)_F01.fsa	11.6338	59	1312110021005_(A06)_F01.fsa	115.205	62
2019.01.25O_A08_A08.fsa	125.55	80	21100136805_(A02)_B01.fsa	325.79	217	31100156928_(3A05)_A05.fsa	48.64	1413	41100158282_(4A07)_A07.fsa	50.47	1012	51100165547(A04)A04.fsa	418.03	56	61100126604_(A05)_E01.fsa	288.166	2076	71100127705_(A07)_F01.fsa	175.047	283	81100127705_(A06)_F01.fsa	22.6727	83	91000127705_(A06)_F01.fsa	24.682	17420	101100107705_(A06)_F01.fsa	16.2152	666	111210111005_(A06)_F01.fsa	11.9828	215	20191210121005_(A06)_F01.fsa	14.7621	54	1312110021005_(A06)_F01.fsa	118.302	54
2019.01.25O_A08_A08.fsa	126.66	179	21100136805_(A02)_B01.fsa	327.92	223	31100156928_(3A05)_A05.fsa	55.5	73	41100158282_(4A07)_A07.fsa	53.37	867	51100165547(A04)A04.fsa	425.4	268	61100126604_(A05)_E01.fsa	292.575	59	71100127705_(A07)_F01.fsa	177.481	575	81100127705_(A06)_F01.fsa	25.5881	64	91000127705_(A06)_F01.fsa	26.1749	180	101100107705_(A06)_F01.fsa	22.6385	444	111210111005_(A06)_F01.fsa	12.4897	104	20191210121005_(A06)_F01.fsa	16.7567	130	1312110021005_(A06)_F01.fsa	120.587	91
2019.01.25O_A08_A08.fsa	127.58	1040	21100136805_(A02)_B01.fsa	330.05	152	31100156928_(3A05)_A05.fsa	66.58	77	41100158282_(4A07)_A07.fsa	54.36	1240	51100165547(A04)A04.fsa	432.45	56	61100126604_(A05)_E01.fsa	295.404	134	71100127705_(A07)_F01.fsa	178.652	286	81100127705_(A06)_F01.fsa	26.6167	51	91000127705_(A06)_F01.fsa	30.2553	333	101100107705_(A06)_F01.fsa	23.4878	2034	111210111005_(A06)_F01.fsa	21.5672	101	20191210121005_(A06)_F01.fsa	23.4742	714	1312110021005_(A06)_F01.fsa	123.54	596
2019.01.25O_A08_A08.fsa	129.35	1067	21100136805_(A02)_B01.fsa	331.58	1450	31100156928_(3A05)_A05.fsa	79.24	225	41100158282_(4A07)_A07.fsa	56.28	1435	51100165547(A04)A04.fsa	483.75	63	61100126604_(A05)_E01.fsa	301.829	51	71100127705_(A07)_F01.fsa	181.572	229	81100127705_(A06)_F01.fsa	29.5282	263	91000127705_(A06)_F01.fsa	30.6678	248	101100107705_(A06)_F01.fsa	37.5838	3994	111210111005_(A06)_F01.fsa	29.1156	246	20191210121005_(A06)_F01.fsa	23.6844	423	1312110021005_(A06)_F01.fsa	126.304	1892
2019.01.25O_A08_A08.fsa	131.67	52	21100136805_(A02)_B01.fsa	336.6	142	31100156928_(3A05)_A05.fsa	86.9	2279	41100158282_(4A07)_A07.fsa	57.2	4048	51100165547(A04)A04.fsa	491.73	69	61100126604_(A05)_E01.fsa	306.593	94	71100127705_(A07)_F01.fsa	182.378	10799	81100127705_(A06)_F01.fsa	30.7891	144	91000127705_(A06)_F01.fsa	33.1315	143	101100107705_(A06)_F01.fsa	39.2941	71	111210111005_(A06)_F01.fsa	30.2483	56	20191210121005_(A06)_F01.fsa	31.8796	143	1312110021005_(A06)_F01.fsa	127.786	367
2019.01.25O_A08_A08.fsa	132.7	61	21100136805_(A02)_B01.fsa	338.47	353	31100156928_(3A05)_A05.fsa	94.04	76	41100158282_(4A07)_A07.fsa	58.99	318	51100165547(A04)A04.fsa	508.76	56	61100126604_(A05)_E01.fsa	307.223	1414	71100127705_(A07)_F01.fsa	184.992	3083	81100127705_(A06)_F01.fsa	35.3042	9234	91000127705_(A06)_F01.fsa	34.0848	822	101100107705_(A06)_F01.fsa	50.3289	58	111210111005_(A06)_F01.fsa	33.5256	74	20191210121005_(A06)_F01.fsa	32.3356	258	1312110021005_(A06)_F01.fsa	130.786	4099
2019.01.25O_A08_A08.fsa	135.79	185	21100136805_(A02)_B01.fsa	342.93	56	31100156928_(3A05)_A05.fsa	97.82	260	41100158282_(4A07)_A07.fsa	60	440	51100165547(A04)A04.fsa	584.79	81	61100126604_(A05)_E01.fsa	315.885	63	71100127705_(A07)_F01.fsa	186.208	1777	81100127705_(A06)_F01.fsa	36.0173	186	91000127705_(A06)_F01.fsa	42.1816	74	101100107705_(A06)_F01.fsa	55.8078	156	111210111005_(A06)_F01.fsa	35.8233	75	20191210121005_(A06)_F01.fsa	32.6568	481	1312110021005_(A06)_F01.fsa	135.062	57
2019.01.25O_A08_A08.fsa	137.2	388	21100136805_(A02)_B01.fsa	347.09	73	31100156928_(3A05)_A05.fsa	100.23	194	41100158282_(4A07)_A07.fsa	60.68	298	51100165548(A05)A05.fsa		123	61100126604_(A05)_E01.fsa	326.551	157	71100127705_(A07)_F01.fsa	188.868	777	81100127705_(A06)_F01.fsa	36.1207	75	91000127705_(A06)_F01.fsa	45.9421	100	101100107705_(A06)_F01.fsa	58.4233	525	111210111005_(A06)_F01.fsa	44.6327	504	20191210121005_(A06)_F01.fsa	42.3606	61	1312110021005_(A06)_F01.fsa	137.141	11957
2019.01.25O_A08_A08.fsa	138.34	548	21100136805_(A02)_B01.fsa	349.09	107	31100156928_(3A05)_A05.fsa	104.33	537	41100158282_(4A07)_A07.fsa	61.6	326	51100165548(A05)A05.fsa		109	61100126604_(A05)_E01.fsa	329.111	183	71100127705_(A07)_F01.fsa	212.849	801	81100127705_(A06)_F01.fsa	47.7373	1196	91000127705_(A06)_F01.fsa	47.202	479	101100107705_(A06)_F01.fsa	60.1374	61	111210111005_(A06)_F01.fsa	46.7162	3782	20191210121005_(A06)_F01.fsa	45.6912	81	1312110021005_(A06)_F01.fsa	150.742	85
2019.01.25O_A08_A08.fsa	143.93	714	21100136805_(A02)_B01.fsa	351.2	117	31100156928_(3A05)_A05.fsa	105.83	282	41100158282_(4A07)_A07.fsa	64.4	2387	51100165548(A05)A05.fsa		160	61100126604_(A05)_E01.fsa	330.85	271	71100127705_(A07)_F01.fsa	213.653	68	81100127705_(A06)_F01.fsa	50.0125	52	91000127705_(A06)_F01.fsa	47.5207	105	101100107705_(A06)_F01.fsa	63.6681	73	111210111005_(A06)_F01.fsa	57.4388	1167	20191210121005_(A06)_F01.fsa	49.3057	118	1312110021005_(A06)_F01.fsa	151.66	697
2019.01.25O_A08_A08.fsa	144.95	2187	21100136805_(A02)_B01.fsa	352.4	63	31100156928_(3A05)_A05.fsa	106.7	60	41100158282_(4A07)_A07.fsa	66.03	598	51100165548(A05)A05.fsa		302	61100126604_(A05)_E01.fsa	332.427	72	71100127705_(A07)_F01.fsa	213.94	69	81100127705_(A06)_F01.fsa	51.8164	206	91000127705_(A06)_F01.fsa	55.7118	444	101100107705_(A06)_F01.fsa	64.5541	151	111210111005_(A06)_F01.fsa	58.8391	152	20191210121005_(A06)_F01.fsa	54.4262	74	1312110021005_(A06)_F01.fsa	155.189	89
2019.01.25O_A08_A08.fsa	152.62	468	21100136805_(A02)_B01.fsa	353.27	134	31100156928_(3A05)_A05.fsa	108.78	74	41100158282_(4A07)_A07.fsa	67.08	68	51100165548(A05)A05.fsa		419	61100126604_(A05)_E01.fsa	334.021	90	71100127705_(A07)_F01.fsa	218.766	74	81100127705_(A06)_F01.fsa	52.3402	58	91000127705_(A06)_F01.fsa	65.3279	84	101100107705_(A06)_F01.fsa	66.2491	1320	111210111005_(A06)_F01.fsa	60.6033	67	20191210121005_(A06)_F01.fsa	56.9103	1234	1312110021005_(A06)_F01.fsa	162.493	53
2019.01.25O_A08_A08.fsa	158.21	79	21100136805_(A02)_B01.fsa	354.55	2076	31100156928_(3A05)_A05.fsa	114.45	481	41100158282_(4A07)_A07.fsa	67.79	447	51100165548(A05)A05.fsa		734	61100126604_(A05)_E01.fsa	337.36	200	71100127705_(A07)_F01.fsa	221.271	67	81100127705_(A06)_F01.fsa	58.0335	327	91000127705_(A06)_F01.fsa	65.9108	791	101100107705_(A06)_F01.fsa	70.1379	1465	111210111005_(A06)_F01.fsa	61.1723	79	20191210121005_(A06)_F01.fsa	56.9713	250	1312110021005_(A06)_F01.fsa	176.17	248
2019.01.25O_A08_A08.fsa	160.18	7103	21100136805_(A02)_B01.fsa	357.11	59	31100156928_(3A05)_A05.fsa	119.07	80	41100158282_(4A07)_A07.fsa	68.74	103	51100165548(A05)A05.fsa		98	61100126604_(A05)_E01.fsa	337.98	258	71100127705_(A07)_F01.fsa	223.296	161	81100127705_(A06)_F01.fsa	63.3557	77	91000127705_(A06)_F01.fsa	67.3624	133	101100107705_(A06)_F01.fsa	70.4574	231	111210111005_(A06)_F01.fsa	62.9044	455	20191210121005_(A06)_F01.fsa	61.0905	1405	1312110021005_(A06)_F01.fsa	184.358	195
2019.01.25O_A08_A08.fsa	166.66	123	21100136805_(A02)_B01.fsa	359.11	134	31100156928_(3A05)_A05.fsa	122.73	8507	41100158282_(4A07)_A07.fsa	69.78	1484	51100165548(A05)A05.fsa	4.71	662	61100126604_(A05)_E01.fsa	348.163	227	71100127705_(A07)_F01.fsa	236.187	1411	81100127705_(A06)_F01.fsa	63.5877	530	91000127705_(A06)_F01.fsa	70.1125	91	101100107705_(A06)_F01.fsa	71.0466	111	111210111005_(A06)_F01.fsa	63.1805	54	20191210121005_(A06)_F01.fsa	75.2888	82	1312110021005_(A06)_F01.fsa	188.885	249
2019.01.25O_A08_A08.fsa	170.43	79	21100136805_(A02)_B01.fsa	362.94	51	31100156928_(3A05)_A05.fsa	127.7	91	41100158282_(4A07)_A07.fsa	70.54	2878	51100165548(A05)A05.fsa	7.28	611	61100126604_(A05)_E01.fsa	352.451	413	71100127705_(A07)_F01.fsa	236.674	121	81100127705_(A06)_F01.fsa	68.9662	386	91000127705_(A06)_F01.fsa	75.268	50	101100107705_(A06)_F01.fsa	72.7851	60	111210111005_(A06)_F01.fsa	65.5929	205	20191210121005_(A06)_F01.fsa	75.4783	3168	1312110021005_(A06)_F01.fsa	190.903	90
2019.01.25O_A08_A08.fsa	171.42	1162	21100136805_(A02)_B01.fsa	367.57	94	31100156928_(3A05)_A05.fsa	129.81	2217	41100158282_(4A07)_A07.fsa	71.95	1299	51100165548(A05)A05.fsa	9.71	1082	61100126604_(A05)_E01.fsa	352.588	55	71100127705_(A07)_F01.fsa	243.989	97	81100127705_(A06)_F01.fsa	77.8136	7336	91000127705_(A06)_F01.fsa	86.4195	192	101100107705_(A06)_F01.fsa	80.2422	245	111210111005_(A06)_F01.fsa	70.4901	71	20191210121005_(A06)_F01.fsa	77.2286	88	1312110021005_(A06)_F01.fsa	193.934	62
2019.01.25O_A08_A08.fsa	172.32	6461	21100136805_(A02)_B01.fsa	368.85	1414	31100156928_(3A05)_A05.fsa	133.37	512	41100158282_(4A07)_A07.fsa	73.78	365	51100165548(A05)A05.fsa	12.35	186	61100126604_(A05)_E01.fsa	355.954	86	71100127705_(A07)_F01.fsa	245.395	4432	81100127705_(A06)_F01.fsa	79.1011	95	91000127705_(A06)_F01.fsa	90.5454	236	101100107705_(A06)_F01.fsa	87.3586	111	111210111005_(A06)_F01.fsa	77.6125	895	20191210121005_(A06)_F01.fsa	83.4136	66	1312110021005_(A06)_F01.fsa	195.651	573
2019.01.25O_A08_A08.fsa	177.26	98	21100136805_(A02)_B01.fsa	370.37	63	31100156928_(3A05)_A05.fsa	143.12	486	41100158282_(4A07)_A07.fsa	74.81	238	51100165548(A05)A05.fsa	15.37	557	61100126604_(A05)_E01.fsa	358.778	55	71100127705_(A07)_F01.fsa	246.163	86	81100127705_(A06)_F01.fsa	79.85	141	91000127705_(A06)_F01.fsa	90.6564	444	101100107705_(A06)_F01.fsa	103.826	2755	111210111005_(A06)_F01.fsa	85.949	120	20191210121005_(A06)_F01.fsa	88.0579	59	1312110021005_(A06)_F01.fsa	197.54	53
2019.01.25O_A08_A08.fsa	178.16	311	21100136805_(A02)_B01.fsa	379.41	157	31100156928_(3A05)_A05.fsa	145.84	52	41100158282_(4A07)_A07.fsa	76.44	166	51100165548(A05)A05.fsa	16.54	893	61100126604_(A05)_E01.fsa	360.697	124	71100127705_(A07)_F01.fsa	252.141	218	81100127705_(A06)_F01.fsa	86.798	523	91000127705_(A06)_F01.fsa	93.3612	57	101100107705_(A06)_F01.fsa	109.81	634	111210111005_(A06)_F01.fsa	96.5527	149	20191210121005_(A06)_F01.fsa	88.4404	93	1312110021005_(A06)_F01.fsa	198.967	95
2019.01.25O_A08_A08.fsa	180.85	153	21100136805_(A02)_B01.fsa	383.25	183	31100156928_(3A05)_A05.fsa	146.11	51	41100158282_(4A07)_A07.fsa	77.04	187	51100165548(A05)A05.fsa	20.5	209	61100126604_(A05)_E01.fsa	362.379	69	71100127705_(A07)_F01.fsa	254.955	82	81100127705_(A06)_F01.fsa	94.3798	432	91000127705_(A06)_F01.fsa	97.7223	370	101100107705_(A06)_F01.fsa	115.178	395	111210111005_(A06)_F01.fsa	103.589	3145	20191210121005_(A06)_F01.fsa	90.2057	71	1312110021005_(A06)_F01.fsa	199.96	147
2019.01.25O_A08_A08.fsa	196.07	62	21100136805_(A02)_B01.fsa	385.17	271	31100156928_(3A05)_A05.fsa	161.36	295	41100158282_(4A07)_A07.fsa	79.36	2328	51100165548(A05)A05.fsa	22.05	477	61100126604_(A05)_E01.fsa	365.234	94	71100127705_(A07)_F01.fsa	266.914	336	81100127705_(A06)_F01.fsa	98.27	464	91000127705_(A06)_F01.fsa	99.3654	67	101100107705_(A06)_F01.fsa	116.694	63	111210111005_(A06)_F01.fsa	109.976	116	20191210121005_(A06)_F01.fsa	94.6181	66	1312110021005_(A06)_F01.fsa	207.666	426
2019.01.25O_A08_A08.fsa	196.96	527	21100136805_(A02)_B01.fsa	387.73	72	31100156928_(3A05)_A05.fsa	178	225	41100158282_(4A07)_A07.fsa	81.93	205	51100165548(A05)A05.fsa	24.23	661	61100126604_(A05)_E01.fsa	373.273	443	71100127705_(A07)_F01.fsa	268.818	29192	81100127705_(A06)_F01.fsa	98.7855	176	91000127705_(A06)_F01.fsa	100.699	3497	101100107705_(A06)_F01.fsa	121.447	429	111210111005_(A06)_F01.fsa	112.549	1703	20191210121005_(A06)_F01.fsa	96.0736	116	1312110021005_(A06)_F01.fsa	211.856	119
2019.01.25O_A08_A08.fsa	198.39	56	21100136805_(A02)_B01.fsa	389.66	90	31100156928_(3A05)_A05.fsa	179.17	100	41100158282_(4A07)_A07.fsa	82.99	97	51100165548(A05)A05.fsa	26.78	424	61100126604_(A05)_E01.fsa	376.967	239	71100127705_(A07)_F01.fsa	269.536	404	81100127705_(A06)_F01.fsa	101.174	148	91000127705_(A06)_F01.fsa	103.475	732	101100107705_(A06)_F01.fsa	129.995	56	111210111005_(A06)_F01.fsa	113.816	68	20191210121005_(A06)_F01.fsa	97.1164	64	1312110021005_(A06)_F01.fsa	219.01	104
2019.01.25O_A08_A08.fsa	202.98	62	21100136805_(A02)_B01.fsa	399.2	200	31100156928_(3A05)_A05.fsa	183.2	112	41100158282_(4A07)_A07.fsa	84.13	467	51100165548(A05)A05.fsa	28.49	401	61100126604_(A05)_E01.fsa	387.609	166	71100127705_(A07)_F01.fsa	279.431	50	81100127705_(A06)_F01.fsa	103.232	165	91000127705_(A06)_F01.fsa	104.564	207	101100107705_(A06)_F01.fsa	139.802	50	111210111005_(A06)_F01.fsa	118.282	848	20191210121005_(A06)_F01.fsa	103.77	91	1312110021005_(A06)_F01.fsa	221.833	55
2019.01.25O_A08_A08.fsa	207.08	54	21100136805_(A02)_B01.fsa	400.09	258	31100156928_(3A05)_A05.fsa	184.12	71	41100158282_(4A07)_A07.fsa	84.77	715	51100165548(A05)A05.fsa	30.48	82	61100126604_(A05)_E01.fsa	391.553	298	71100127705_(A07)_F01.fsa	285.72	284	81100127705_(A06)_F01.fsa	103.679	278	91000127705_(A06)_F01.fsa	115.289	628	101100107705_(A06)_F01.fsa	145.334	62	111210111005_(A06)_F01.fsa	124.029	1026	20191210121005_(A06)_F01.fsa	104.622	4519	1312110021005_(A06)_F01.fsa	222.376	163
2019.01.25O_A08_A08.fsa	210.23	1929	21100136805_(A02)_B01.fsa	421.39	227	31100156928_(3A05)_A05.fsa	205.99	58	41100158282_(4A07)_A07.fsa	86.91	6862	51100165548(A05)A05.fsa	32.63	1997	61100126604_(A05)_E01.fsa	396.065	94	71100127705_(A07)_F01.fsa	289.639	316	81100127705_(A06)_F01.fsa	107.661	58	91000127705_(A06)_F01.fsa	119.341	50	101100107705_(A06)_F01.fsa	147.818	166	111210111005_(A06)_F01.fsa	126.83	526	20191210121005_(A06)_F01.fsa	109.598	600	1312110021005_(A06)_F01.fsa	232.729	162
2019.01.25O_A08_A08.fsa	213.19	160	21100136805_(A02)_B01.fsa	469.59	413	31100156928_(3A05)_A05.fsa	207.28	125	41100158282_(4A07)_A07.fsa	89	588	51100165548(A05)A05.fsa	34.81	404	61100126604_(A05)_E01.fsa	402.983	183	71100127705_(A07)_F01.fsa	291.805	75	81100127705_(A06)_F01.fsa	110.915	74	91000127705_(A06)_F01.fsa	119.595	169	101100107705_(A06)_F01.fsa	154.489	6453	111210111005_(A06)_F01.fsa	127.454	50	20191210121005_(A06)_F01.fsa	113.699	70	1312110021005_(A06)_F01.fsa	236.436	81
2019.01.25O_A08_A08.fsa	218.82	76	21100136805_(A02)_B01.fsa	472.61	55	31100156928_(3A05)_A05.fsa	212.2	66	41100158282_(4A07)_A07.fsa	90.54	511	51100165548(A05)A05.fsa	37.13	224	61100126604_(A05)_E01.fsa	408.551	493	71100127705_(A07)_F01.fsa	295.615	54	81100127705_(A06)_F01.fsa	114.641	84	91000127705_(A06)_F01.fsa	120.51	1016	101100107705_(A06)_F01.fsa	169.368	9234	111210111005_(A06)_F01.fsa	146.521	702	20191210121005_(A06)_F01.fsa	114.54	673	1312110021005_(A06)_F01.fsa	242.034	414
2019.01.25O_A08_A08.fsa	244.21	106	21100136805_(A02)_B01.fsa	501.01	86	31100156928_(3A05)_A05.fsa	215.15	54	41100158282_(4A07)_A07.fsa	91.49	398	51100165548(A05)A05.fsa	38.27	146	61100126604_(A05)_E01.fsa	415.609	1422	71100127705_(A07)_F01.fsa	296.762	58	81100127705_(A06)_F01.fsa	117.264	1739	91000127705_(A06)_F01.fsa	124.313	3655	101100107705_(A06)_F01.fsa	170.58	709	111210111005_(A06)_F01.fsa	156.577	61	20191210121005_(A06)_F01.fsa	115.026	67	1312110021005_(A06)_F01.fsa	249.086	56
2019.01.25O_A08_A08.fsa	246.75	396	21100136805_(A02)_B01.fsa	542.02	55	31100156928_(3A05)_A05.fsa	217.48	357	41100158282_(4A07)_A07.fsa	92.44	96	51100165548(A05)A05.fsa	40.27	469	61100126604_(A05)_E01.fsa	416.789	393	71100127705_(A07)_F01.fsa	298.358	484	81100127705_(A06)_F01.fsa	119.197	139	91000127705_(A06)_F01.fsa	131.988	709	101100107705_(A06)_F01.fsa	172.394	177	111210111005_(A06)_F01.fsa	160.761	211	20191210121005_(A06)_F01.fsa	115.244	103	1312110021005_(A06)_F01.fsa	253.103	66
2019.01.25O_A08_A08.fsa	249.64	294	21100136805_(A02)_B01.fsa	550.61	124	31100156928_(3A05)_A05.fsa	220.09	70	41100158282_(4A07)_A07.fsa	93.52	493	51100165548(A05)A05.fsa	40.9	279	61100126604_(A05)_E01.fsa	419.39	1756	71100127705_(A07)_F01.fsa	300	133	81100127705_(A06)_F01.fsa	121.561	89	91000127705_(A06)_F01.fsa	132.937	254	101100107705_(A06)_F01.fsa	172.567	230	111210111005_(A06)_F01.fsa	161.635	326	20191210121005_(A06)_F01.fsa	117.268	428	1312110021005_(A06)_F01.fsa	253.342	1887
2019.01.25O_A08_A08.fsa	256.7	75	21100136805_(A02)_B01.fsa	566.87	69	31100156928_(3A05)_A05.fsa	227.24	66	41100158282_(4A07)_A07.fsa	94.87	407	51100165548(A05)A05.fsa	42.96	98	61100126604_(A05)_E01.fsa	430.992	3104	71100127705_(A07)_F01.fsa	309.802	67	81100127705_(A06)_F01.fsa	123.784	136	91000127705_(A06)_F01.fsa	136.298	73	101100107705_(A06)_F01.fsa	178.75	67	111210111005_(A06)_F01.fsa	164.448	236	20191210121005_(A06)_F01.fsa	120.978	75	1312110021005_(A06)_F01.fsa	261.027	1578
2019.01.25O_A08_A08.fsa	257.54	516	21100136805_(A02)_B01.fsa	618.99	94	31100156928_(3A05)_A05.fsa	230.19	54	41100158282_(4A07)_A07.fsa	95.76	1610	51100165548(A05)A05.fsa	44.64	137	61100126604_(A05)_E01.fsa	435.601	19529	71100127705_(A07)_F01.fsa	311.998	82	81100127705_(A06)_F01.fsa	142.615	153	91000127705_(A06)_F01.fsa	137	73	101100107705_(A06)_F01.fsa	190.186	239	111210111005_(A06)_F01.fsa	171.136	1398	20191210121005_(A06)_F01.fsa	123.412	223	1312110021005_(A06)_F01.fsa	261.788	183
2019.01.25O_A08_A08.fsa	273	127	21100136806_(A03)_C01.fsa		443	31100156928_(3A05)_A05.fsa	232.28	140	41100158282_(4A07)_A07.fsa	97.24	454	51100165548(A05)A05.fsa	46.31	83	61100126604_(A05)_E01.fsa	442.826	1219	71100127705_(A07)_F01.fsa	312.602	410	81100127705_(A06)_F01.fsa	144.959	148	91000127705_(A06)_F01.fsa	137.18	154	101100107705_(A06)_F01.fsa	192.78	4615	111210111005_(A06)_F01.fsa	175.217	776	20191210121005_(A06)_F01.fsa	124.543	56	1312110021005_(A06)_F01.fsa	267.618	95
2019.01.25O_A08_A08.fsa	277.68	123	21100136806_(A03)_C01.fsa	1.27	239	31100156928_(3A05)_A05.fsa	233.19	83	41100158282_(4A07)_A07.fsa	99.87	1384	51100165548(A05)A05.fsa	47.87	321	61100126604_(A05)_E01.fsa	443.661	5216	71100127705_(A07)_F01.fsa	312.779	404	81100127705_(A06)_F01.fsa	146.069	54	91000127705_(A06)_F01.fsa	139.323	114	101100107705_(A06)_F01.fsa	204.339	464	111210111005_(A06)_F01.fsa	176.386	97	20191210121005_(A06)_F01.fsa	125.094	80	1312110021005_(A06)_F01.fsa	280.578	72
2019.01.25O_A08_A08.fsa	285.93	55	21100136806_(A03)_C01.fsa	2.12	166	31100156928_(3A05)_A05.fsa	238.15	219	41100158282_(4A07)_A07.fsa	100.54	985	51100165548(A05)A05.fsa	49.47	88	61100126604_(A05)_E01.fsa	445.501	6109	71100127705_(A07)_F01.fsa	314.952	1087	81100127705_(A06)_F01.fsa	147.185	110	91000127705_(A06)_F01.fsa	140.353	1213	101100107705_(A06)_F01.fsa	210.432	1059	111210111005_(A06)_F01.fsa	180.504	53	20191210121005_(A06)_F01.fsa	128.092	260	1312110021005_(A06)_F01.fsa	283.049	269
2019.01.25O_A08_A08.fsa	337.04	64	21100136806_(A03)_C01.fsa	3.21	298	31100156928_(3A05)_A05.fsa	239.3	164	41100158282_(4A07)_A07.fsa	103.29	135	51100165548(A05)A05.fsa	51.16	374	61100126604_(A05)_E01.fsa	446.945	318	71100127705_(A07)_F01.fsa	321.807	218	81100127705_(A06)_F01.fsa	151.592	3223	91000127705_(A06)_F01.fsa	148.553	67	101100107705_(A06)_F01.fsa	210.902	617	111210111005_(A06)_F01.fsa	180.866	202	20191210121005_(A06)_F01.fsa	131.743	71	1312110021005_(A06)_F01.fsa	287.835	115
2019.01.25O_A08_A08.fsa	337.94	146	21100136806_(A03)_C01.fsa	4.15	94	31100156928_(3A05)_A05.fsa	244.39	142	41100158282_(4A07)_A07.fsa	104.67	167	51100165548(A05)A05.fsa	52.38	71	61100126604_(A05)_E01.fsa	448.44	5730	71100127705_(A07)_F01.fsa	337.308	216	81100127705_(A06)_F01.fsa	157.551	74	91000127705_(A06)_F01.fsa	150.457	158	101100107705_(A06)_F01.fsa	216.301	87	111210111005_(A06)_F01.fsa	182.425	52	20191210121005_(A06)_F01.fsa	133.912	4276	1312110021005_(A06)_F01.fsa	288.162	227
2019.01.25O_A08_A08.fsa	339.28	98	21100136806_(A03)_C01.fsa	5.93	183	31100156928_(3A05)_A05.fsa	251.46	56	41100158282_(4A07)_A07.fsa	107.32	1694	51100165548(A05)A05.fsa	55.21	233	61100126604_(A05)_E01.fsa	448.886	301	71100127705_(A07)_F01.fsa	337.355	4393	81100127705_(A06)_F01.fsa	162.648	2741	91000127705_(A06)_F01.fsa	165.737	145	101100107705_(A06)_F01.fsa	221.084	67	111210111005_(A06)_F01.fsa	183.722	309	20191210121005_(A06)_F01.fsa	136.319	105	1312110021005_(A06)_F01.fsa	288.816	82
2019.01.25O_A08_A08.fsa	341.39	153	21100136806_(A03)_C01.fsa	7.64	493	31100156928_(3A05)_A05.fsa	264.91	60	41100158282_(4A07)_A07.fsa	108.16	1429	51100165548(A05)A05.fsa	56.42	130	61100126604_(A05)_E01.fsa	450.747	2557	71100127705_(A07)_F01.fsa	342.459	109	81100127705_(A06)_F01.fsa	166.378	59	91000127705_(A06)_F01.fsa	169.545	127	101100107705_(A06)_F01.fsa	222.591	68	111210111005_(A06)_F01.fsa	189.445	70	20191210121005_(A06)_F01.fsa	145.621	1010	1312110021005_(A06)_F01.fsa	295.846	110
2019.01.25O_A08_A08.fsa	358.37	88	21100136806_(A03)_C01.fsa	9.82	1422	31100156928_(3A05)_A05.fsa	279.7	113	41100158282_(4A07)_A07.fsa	110.98	420	51100165548(A05)A05.fsa	57.47	273	61100126604_(A05)_E01.fsa	450.955	3664	71100127705_(A07)_F01.fsa	346.848	87	81100127705_(A06)_F01.fsa	166.61	51	91000127705_(A06)_F01.fsa	169.798	712	101100107705_(A06)_F01.fsa	225.752	105	111210111005_(A06)_F01.fsa	192.127	148	20191210121005_(A06)_F01.fsa	147.496	14561	1312110021005_(A06)_F01.fsa	297.134	317
2019.01.25O_A08_A08.fsa	364.84	111	21100136806_(A03)_C01.fsa	10.67	393	31100156928_(3A05)_A05.fsa	309.04	82	41100158282_(4A07)_A07.fsa	112.56	35933	51100165548(A05)A05.fsa	59.21	61	61100126604_(A05)_E01.fsa	451.02	1147	71100127705_(A07)_F01.fsa	354.071	1518	81100127705_(A06)_F01.fsa	168.131	887	91000127705_(A06)_F01.fsa	170.929	152	101100107705_(A06)_F01.fsa	227.414	528	111210111005_(A06)_F01.fsa	194.961	807	20191210121005_(A06)_F01.fsa	148.184	1010	1312110021005_(A06)_F01.fsa	298.201	100
2019.01.25O_A08_A08.fsa	370.48	217	21100136806_(A03)_C01.fsa	11.92	1756	31100156928_(3A05)_A05.fsa	372.14	64	41100158282_(4A07)_A07.fsa	113.04	35345	51100165548(A05)A05.fsa	60.69	138	61100126604_(A05)_E01.fsa	465.457	474	71100127705_(A07)_F01.fsa	354.194	189	81100127705_(A06)_F01.fsa	174.777	4332	91000127705_(A06)_F01.fsa	172.05	98	101100107705_(A06)_F01.fsa	231.129	55	111210111005_(A06)_F01.fsa	198.085	133	20191210121005_(A06)_F01.fsa	150.746	237	1312110021005_(A06)_F01.fsa	310.323	67
2019.01.25O_A08_A08.fsa	390.97	99	21100136806_(A03)_C01.fsa	17.12	3104	31100156928_(3A05)_A05.fsa	695.93	72	41100158282_(4A07)_A07.fsa	115.22	2442	51100165548(A05)A05.fsa	62.71	63	61100126604_(A05)_E01.fsa	471.799	727	71100127705_(A07)_F01.fsa	367.809	215	81100127705_(A06)_F01.fsa	175.282	748	91000127705_(A06)_F01.fsa	177.513	66	101100107705_(A06)_F01.fsa	231.541	51	111210111005_(A06)_F01.fsa	204.638	62	20191210121005_(A06)_F01.fsa	156.147	93	1312110021005_(A06)_F01.fsa	315.628	13240
2019.01.25O_A08_A08.fsa	395.31	67	21100136806_(A03)_C01.fsa	17.82	19529	31100156928_(3A05)_A05.fsa	697.42	88	41100158282_(4A07)_A07.fsa	116.05	34685	51100165548(A05)A05.fsa	63.84	55	61100126604_(A05)_E01.fsa	475.574	1369	71100127705_(A07)_F01.fsa	367.992	5502	81100127705_(A06)_F01.fsa	175.621	344	91000127705_(A06)_F01.fsa	191.026	150	101100107705_(A06)_F01.fsa	235.512	83	111210111005_(A06)_F01.fsa	214.898	83	20191210121005_(A06)_F01.fsa	157.27	272	1312110021005_(A06)_F01.fsa	317.517	189
2019.01.25O_A08_A08.fsa	446.41	60	21100136806_(A03)_C01.fsa	18.6	1219	31100156929_(3A06)_A06.fsa		159	41100158282_(4A07)_A07.fsa	120.35	1599	51100165548(A05)A05.fsa	65.93	125	61100126604_(A05)_E01.fsa	476.666	1113	71100127705_(A07)_F01.fsa	372.913	158	81100127705_(A06)_F01.fsa	178.353	63	91000127705_(A06)_F01.fsa	194.622	71	101100107705_(A06)_F01.fsa	238.151	2098	111210111005_(A06)_F01.fsa	215.199	95	20191210121005_(A06)_F01.fsa	158.486	125	1312110021005_(A06)_F01.fsa	319.229	146
2019.01.25O_A09_A09.fsa	7.9	144	21100136806_(A03)_C01.fsa	19.3	5216	31100156929_(3A06)_A06.fsa		107	41100158282_(4A07)_A07.fsa	122.48	247	51100165548(A05)A05.fsa	71.34	62	61100126604_(A05)_E01.fsa	495.47	890	71100127705_(A07)_F01.fsa	375.26	95	81100127705_(A06)_F01.fsa	182.217	493	91000127705_(A06)_F01.fsa	202.588	3404	101100107705_(A06)_F01.fsa	238.31	232	111210111005_(A06)_F01.fsa	223.668	83	20191210121005_(A06)_F01.fsa	159.577	57	1312110021005_(A06)_F01.fsa	320.453	83
2019.01.25O_A09_A09.fsa	8.79	317	21100136806_(A03)_C01.fsa	24.12	6109	31100156929_(3A06)_A06.fsa		125	41100158282_(4A07)_A07.fsa	123.39	1833	51100165548(A05)A05.fsa	72.96	59	61100126604_(A05)_E01.fsa	495.561	126	71100127705_(A07)_F01.fsa	379.326	1865	81100127705_(A06)_F01.fsa	191.181	69	91000127705_(A06)_F01.fsa	218.048	81	101100107705_(A06)_F01.fsa	239.638	64	111210111005_(A06)_F01.fsa	233.522	127	20191210121005_(A06)_F01.fsa	167.058	615	1312110021005_(A06)_F01.fsa	330.64	342
2019.01.25O_A09_A09.fsa	11.21	58	21100136806_(A03)_C01.fsa	24.82	318	31100156929_(3A06)_A06.fsa		59	41100158282_(4A07)_A07.fsa	125.38	52	51100165548(A05)A05.fsa	76.52	54	61100126605_(A06)_F01.fsa	5.764	485	71100127705_(A07)_F01.fsa	380.279	88	81100127705_(A06)_F01.fsa	191.368	108	91000127705_(A06)_F01.fsa	241.938	179	101100107705_(A06)_F01.fsa	244.033	159	111210111005_(A06)_F01.fsa	239.263	792	20191210121005_(A06)_F01.fsa	170.712	54	1312110021005_(A06)_F01.fsa	334.864	1730
2019.01.25O_A09_A09.fsa	13.23	1702	21100136806_(A03)_C01.fsa	26.68	5730	31100156929_(3A06)_A06.fsa		59	41100158282_(4A07)_A07.fsa	126.38	122	51100165548(A05)A05.fsa	79.63	100	61100126605_(A06)_F01.fsa	11.2526	117	71100127707_(A07)_G01.fsa	17.406	69	81100127705_(A06)_F01.fsa	196.948	419	91000127705_(A06)_F01.fsa	246.81	904	101100107705_(A06)_F01.fsa	255.507	110	111210111005_(A06)_F01.fsa	240.352	9393	20191210121005_(A06)_F01.fsa	178.988	94	1312110021005_(A06)_F01.fsa	336.43	55
2019.01.25O_A09_A09.fsa	15.81	3645	21100136806_(A03)_C01.fsa	27.85	301	31100156929_(3A06)_A06.fsa		87	41100158282_(4A07)_A07.fsa	127.42	141	51100165548(A05)A05.fsa	82.28	51	61100126605_(A06)_F01.fsa	15.9487	69	71100127707_(A07)_G01.fsa	29.8787	51	81100127705_(A06)_F01.fsa	202.583	227	91000127705_(A06)_F01.fsa	263.301	1124	101100107705_(A06)_F01.fsa	256.339	150	111210111005_(A06)_F01.fsa	248.429	190	20191210121005_(A06)_F01.fsa	183.276	53	1312110021005_(A06)_F01.fsa	354.933	174
2019.01.25O_A09_A09.fsa	16.61	22193	21100136806_(A03)_C01.fsa	29.02	2557	31100156929_(3A06)_A06.fsa		108	41100158282_(4A07)_A07.fsa	129.72	107	51100165548(A05)A05.fsa	85.35	55	61100126605_(A06)_F01.fsa	25.7694	107	71100127707_(A07)_G01.fsa	29.9803	82	81100127705_(A06)_F01.fsa	206.186	82	91000127705_(A06)_F01.fsa	268.251	388	101100107705_(A06)_F01.fsa	256.637	175	111210111005_(A06)_F01.fsa	248.557	89	20191210121005_(A06)_F01.fsa	186.607	84	1312110021005_(A06)_F01.fsa	355.275	424
2019.01.25O_A09_A09.fsa	17.42	22193	21100136806_(A03)_C01.fsa	30.49	3664	31100156929_(3A06)_A06.fsa		107	41100158282_(4A07)_A07.fsa	132.27	2883	51100165548(A05)A05.fsa	86.18	82	61100126605_(A06)_F01.fsa	29.4314	903	71100127707_(A07)_G01.fsa	31.5774	55	81100127705_(A06)_F01.fsa	211.235	82	91000127705_(A06)_F01.fsa	268.774	57	101100107705_(A06)_F01.fsa	258.746	261	111210111005_(A06)_F01.fsa	249.627	636	20191210121005_(A06)_F01.fsa	188.857	105	1312110021005_(A06)_F01.fsa	357.803	139
2019.01.25O_A09_A09.fsa	19.03	20182	21100136806_(A03)_C01.fsa	31.89	1147	31100156929_(3A06)_A06.fsa		441	41100158282_(4A07)_A07.fsa	134.3	250	51100165548(A05)A05.fsa	87.47	70	61100126605_(A06)_F01.fsa	31.6797	499	71100127707_(A07)_G01.fsa	34.8577	625	81100127705_(A06)_F01.fsa	211.936	97	91000127705_(A06)_F01.fsa	269.726	2540	101100107705_(A06)_F01.fsa	262.882	60	111210111005_(A06)_F01.fsa	257.07	61	20191210121005_(A06)_F01.fsa	192.449	551	1312110021005_(A06)_F01.fsa	368.881	52
2019.01.25O_A09_A09.fsa	20	4461	21100136806_(A03)_C01.fsa	32.67	474	31100156929_(3A06)_A06.fsa		961	41100158282_(4A07)_A07.fsa	135.21	181	51100165548(A05)A05.fsa	95.7	4051	61100126605_(A06)_F01.fsa	40.1387	2622	71100127707_(A07)_G01.fsa	43.0299	196	81100127705_(A06)_F01.fsa	213.749	463	91000127705_(A06)_F01.fsa	270.207	61	101100107705_(A06)_F01.fsa	265.531	70	111210111005_(A06)_F01.fsa	267.244	661	20191210121005_(A06)_F01.fsa	192.781	50	1312110021005_(A06)_F01.fsa	370.69	282
2019.01.25O_A09_A09.fsa	21.69	1903	21100136806_(A03)_C01.fsa	34.53	727	31100156929_(3A06)_A06.fsa		295	41100158282_(4A07)_A07.fsa	137.07	587	51100165548(A05)A05.fsa	98.38	72	61100126605_(A06)_F01.fsa	41.333	1538	71100127707_(A07)_G01.fsa	50.1849	347	81100127705_(A06)_F01.fsa	223.675	61	91000127705_(A06)_F01.fsa	271.487	226	101100107705_(A06)_F01.fsa	265.899	168	111210111005_(A06)_F01.fsa	272.414	117	20191210121005_(A06)_F01.fsa	195.391	1442	1312110021005_(A06)_F01.fsa	378.173	107
2019.01.25O_A09_A09.fsa	23.15	3444	21100136806_(A03)_C01.fsa	35.89	1369	31100156929_(3A06)_A06.fsa		3022	41100158282_(4A07)_A07.fsa	138.79	193	51100165548(A05)A05.fsa	111.15	58	61100126605_(A06)_F01.fsa	42.6971	827	71100127707_(A07)_G01.fsa	52.0952	165	81100127705_(A06)_F01.fsa	224.855	184	91000127705_(A06)_F01.fsa	273.559	62	101100107705_(A06)_F01.fsa	268.497	377	111210111005_(A06)_F01.fsa	272.738	53	20191210121005_(A06)_F01.fsa	219.063	74	1312110021005_(A06)_F01.fsa	381.539	617
2019.01.25O_A09_A09.fsa	24.68	2173	21100136806_(A03)_C01.fsa	36.48	1113	31100156929_(3A06)_A06.fsa		281	41100158282_(4A07)_A07.fsa	139.96	1063	51100165548(A05)A05.fsa	115.24	143	61100126605_(A06)_F01.fsa	45.399	247	71100127707_(A07)_G01.fsa	53.9525	263	81100127705_(A06)_F01.fsa	230.954	118	91000127705_(A06)_F01.fsa	275.808	325	101100107705_(A06)_F01.fsa	268.829	153	111210111005_(A06)_F01.fsa	276.837	185	20191210121005_(A06)_F01.fsa	232.072	82	1312110021005_(A06)_F01.fsa	386.465	85
2019.01.25O_A09_A09.fsa	27.1	1083	21100136806_(A03)_C01.fsa	37.38	890	31100156929_(3A06)_A06.fsa		1993	41100158282_(4A07)_A07.fsa	141.12	86	51100165548(A05)A05.fsa	116.12	8727	61100126605_(A06)_F01.fsa	47.9962	455	71100127707_(A07)_G01.fsa	59.3143	14693	81100127705_(A06)_F01.fsa	242.29	244	91000127705_(A06)_F01.fsa	278.898	63	101100107705_(A06)_F01.fsa	282.933	4047	111210111005_(A06)_F01.fsa	277.142	605	20191210121005_(A06)_F01.fsa	234.366	95	1312110021005_(A06)_F01.fsa	389.885	73
2019.01.25O_A09_A09.fsa	29.44	395	21100136806_(A03)_C01.fsa	38.28	126	31100156929_(3A06)_A06.fsa		16475	41100158282_(4A07)_A07.fsa	142.07	82	51100165548(A05)A05.fsa	117.49	3437	61100126605_(A06)_F01.fsa	50.6318	457	71100127707_(A07)_G01.fsa	59.8607	2413	81100127705_(A06)_F01.fsa	243.469	61	91000127705_(A06)_F01.fsa	297.839	192	101100107705_(A06)_F01.fsa	283.461	57	111210111005_(A06)_F01.fsa	278.539	66	20191210121005_(A06)_F01.fsa	236.872	154	1312110021005_(A06)_F01.fsa	392.379	4206
2019.01.25O_A09_A09.fsa	31.94	257	21100136806_(A03)_C01.fsa	39.34	485	31100156929_(3A06)_A06.fsa		1467	41100158282_(4A07)_A07.fsa	142.97	84	51100165548(A05)A05.fsa	118.99	124	61100126605_(A06)_F01.fsa	54.3901	1828	71100127707_(A07)_G01.fsa	62.8338	200	81100127705_(A06)_F01.fsa	244.008	126	91000127705_(A06)_F01.fsa	303.066	61	101100107705_(A06)_F01.fsa	292.109	52	111210111005_(A06)_F01.fsa	278.56	1175	20191210121005_(A06)_F01.fsa	251.033	85	1312110021005_(A06)_F01.fsa	393.198	356
2019.01.25O_A09_A09.fsa	33.39	312	21100136806_(A03)_C01.fsa	40.18	117	31100156929_(3A06)_A06.fsa		2093	41100158282_(4A07)_A07.fsa	143.92	327	51100165548(A05)A05.fsa	119.87	123	61100126605_(A06)_F01.fsa	67.3856	244	71100127707_(A07)_G01.fsa	68.055	66	81100127705_(A06)_F01.fsa	244.933	138	91000127705_(A06)_F01.fsa	308.305	50	101100107705_(A06)_F01.fsa	295.412	155	111210111005_(A06)_F01.fsa	278.841	273	20191210121005_(A06)_F01.fsa	251.268	475	1312110021005_(A06)_F01.fsa	401.875	94
2019.01.25O_A09_A09.fsa	35.54	534	21100136806_(A03)_C01.fsa	41.64	3053	31100156929_(3A06)_A06.fsa	2.75	541	41100158282_(4A07)_A07.fsa	145.03	221	51100165548(A05)A05.fsa	122.06	284	61100126605_(A06)_F01.fsa	76.8956	73	71100127707_(A07)_G01.fsa	68.1607	74	81100127705_(A06)_F01.fsa	271.807	236	91000127705_(A06)_F01.fsa	309.773	144	101100107705_(A06)_F01.fsa	303.253	55	111210111005_(A06)_F01.fsa	285.957	77	20191210121005_(A06)_F01.fsa	255.187	71	1312110021005_(A06)_F01.fsa	405.724	68
2019.01.25O_A09_A09.fsa	39.16	580	21100136806_(A03)_C01.fsa	44.06	1063	31100156929_(3A06)_A06.fsa	4.71	87	41100158282_(4A07)_A07.fsa	146.45	258	51100165548(A05)A05.fsa	124.02	2154	61100126605_(A06)_F01.fsa	82.8163	260	71100127707_(A07)_G01.fsa	69.5265	1162	81100127705_(A06)_F01.fsa	272.144	89	91000127705_(A06)_F01.fsa	311.521	454	101100107705_(A06)_F01.fsa	303.992	325	111210111005_(A06)_F01.fsa	286.966	109	20191210121005_(A06)_F01.fsa	263.278	59	1312110021005_(A06)_F01.fsa	407.194	623
2019.01.25O_A09_A09.fsa	42.76	561	21100136806_(A03)_C01.fsa	45.01	585	31100156929_(3A06)_A06.fsa	6.59	281	41100158282_(4A07)_A07.fsa	146.75	262	51100165548(A05)A05.fsa	125.95	83	61100126605_(A06)_F01.fsa	94.6042	399	71100127707_(A07)_G01.fsa	74.262	81	81100127705_(A06)_F01.fsa	273.018	189	91000127705_(A06)_F01.fsa	314.266	182	101100107705_(A06)_F01.fsa	306.491	65	111210111005_(A06)_F01.fsa	288.787	758	20191210121005_(A06)_F01.fsa	263.824	2809	1312110021005_(A06)_F01.fsa	409.331	692
2019.01.25O_A09_A09.fsa	45.94	56	21100136806_(A03)_C01.fsa	46.2	148	31100156929_(3A06)_A06.fsa	10	173	41100158282_(4A07)_A07.fsa	147.87	722	51100165548(A05)A05.fsa	126.91	84	61100126605_(A06)_F01.fsa	96.5499	198	71100127707_(A07)_G01.fsa	79.3509	437	81100127705_(A06)_F01.fsa	279.509	519	91000127705_(A06)_F01.fsa	328.861	131	101100107705_(A06)_F01.fsa	320.948	240	111210111005_(A06)_F01.fsa	290	66	20191210121005_(A06)_F01.fsa	264.723	102	1312110021005_(A06)_F01.fsa	414.784	181
2019.01.25O_A09_A09.fsa	52.48	6272	21100136806_(A03)_C01.fsa	47	69	31100156929_(3A06)_A06.fsa	11.23	93	41100158282_(4A07)_A07.fsa	149.37	5154	51100165548(A05)A05.fsa	131.1	4577	61100126605_(A06)_F01.fsa	100.112	78	71100127707_(A07)_G01.fsa	79.5077	27879	81100127705_(A06)_F01.fsa	283.659	166	91000127705_(A06)_F01.fsa	335.127	52	101100107705_(A06)_F01.fsa	330.205	74	111210111005_(A06)_F01.fsa	297.266	181	20191210121005_(A06)_F01.fsa	265.269	81	1312110021005_(A06)_F01.fsa	417.891	840
2019.01.25O_A09_A09.fsa	54.99	89	21100136806_(A03)_C01.fsa	48.21	107	31100156929_(3A06)_A06.fsa	15.87	192	41100158282_(4A07)_A07.fsa	152.89	257	51100165548(A05)A05.fsa	131.97	2431	61100126605_(A06)_F01.fsa	107.674	129	71100127707_(A07)_G01.fsa	92.7413	324	81100127705_(A06)_F01.fsa	287.078	867	91000127705_(A06)_F01.fsa	338.755	60	101100107705_(A06)_F01.fsa	333.363	259	111210111005_(A06)_F01.fsa	297.514	97	20191210121005_(A06)_F01.fsa	273.119	269	1312110021005_(A06)_F01.fsa	418.692	106
2019.01.25O_A09_A09.fsa	58.13	88	21100136806_(A03)_C01.fsa	49.92	903	31100156929_(3A06)_A06.fsa	17.39	121	41100158282_(4A07)_A07.fsa	154.13	141	51100165548(A05)A05.fsa	138.74	552	61100126605_(A06)_F01.fsa	108.993	179	71100127707_(A07)_G01.fsa	92.8468	233	81100127705_(A06)_F01.fsa	288.058	175	91000127705_(A06)_F01.fsa	343.855	374	101100107705_(A06)_F01.fsa	334.346	1032	111210111005_(A06)_F01.fsa	301.945	167	20191210121005_(A06)_F01.fsa	282.94	345	1312110021005_(A06)_F01.fsa	421.908	140
2019.01.25O_A09_A09.fsa	69.11	50	21100136806_(A03)_C01.fsa	50.76	499	31100156929_(3A06)_A06.fsa	20.73	158	41100158282_(4A07)_A07.fsa	154.61	146	51100165548(A05)A05.fsa	139.56	1935	61100126605_(A06)_F01.fsa	111.671	204	71100127707_(A07)_G01.fsa	95.8377	105	81100127705_(A06)_F01.fsa	289.542	76	91000127705_(A06)_F01.fsa	349.379	76	101100107705_(A06)_F01.fsa	337.795	155	111210111005_(A06)_F01.fsa	302.5	70	20191210121005_(A06)_F01.fsa	287.955	101	1312110021005_(A06)_F01.fsa	429.575	109
2019.01.25O_A09_A09.fsa	71.95	72	21100136806_(A03)_C01.fsa	52.04	2622	31100156929_(3A06)_A06.fsa	25.23	542	41100158282_(4A07)_A07.fsa	155.93	204	51100165548(A05)A05.fsa	147.72	58	61100126605_(A06)_F01.fsa	114.555	276	71100127707_(A07)_G01.fsa	96.2759	215	81100127705_(A06)_F01.fsa	290.252	748	91000127705_(A06)_F01.fsa	351.95	104	101100107705_(A06)_F01.fsa	354.062	116	111210111005_(A06)_F01.fsa	317.117	232	20191210121005_(A06)_F01.fsa	288.194	74	1312110021007_(A07)_G01.fsa	4.42795	183
2019.01.25O_A09_A09.fsa	72.78	58	21100136806_(A03)_C01.fsa	54.88	1538	31100156929_(3A06)_A06.fsa	32.16	978	41100158282_(4A07)_A07.fsa	157.86	119	51100165548(A05)A05.fsa	150.81	302	61100126605_(A06)_F01.fsa	121.208	136	71100127707_(A07)_G01.fsa	98.3848	160	81100127705_(A06)_F01.fsa	290.546	662	91000127705_(A06)_F01.fsa	360.315	65	101100107705_(A06)_F01.fsa	360.995	344	111210111005_(A06)_F01.fsa	328.41	192	20191210121005_(A06)_F01.fsa	289.755	121	1312110021007_(A07)_G01.fsa	12.6755	112
2019.01.25O_A09_A09.fsa	81.99	730	21100136806_(A03)_C01.fsa	56.35	827	31100156929_(3A06)_A06.fsa	49.09	2087	41100158282_(4A07)_A07.fsa	158.93	247	51100165548(A05)A05.fsa	151.73	5203	61100126605_(A06)_F01.fsa	121.425	129	71100127707_(A07)_G01.fsa	114.519	4753	81100127705_(A06)_F01.fsa	292.692	52	91000127705_(A06)_F01.fsa	360.404	73	101100107705_(A06)_F01.fsa	361.556	67	111210111005_(A06)_F01.fsa	339.889	112	20191210121005_(A06)_F01.fsa	292.181	6927	1312110021007_(A07)_G01.fsa	18.5345	13770
2019.01.25O_A09_A09.fsa	87.23	176	21100136806_(A03)_C01.fsa	57.48	247	31100156929_(3A06)_A06.fsa	52.22	53	41100158282_(4A07)_A07.fsa	159.87	369	51100165548(A05)A05.fsa	155.25	53	61100126605_(A06)_F01.fsa	125.88	187	71100127707_(A07)_G01.fsa	114.763	703	81100127705_(A06)_F01.fsa	297.339	107	91000127705_(A06)_F01.fsa	365.418	390	101100107705_(A06)_F01.fsa	364.581	7865	111210111005_(A06)_F01.fsa	341.343	4864	20191210121005_(A06)_F01.fsa	297.331	367	1312110021007_(A07)_G01.fsa	20.6558	223
2019.01.25O_A09_A09.fsa	88.07	607	21100136806_(A03)_C01.fsa	58.7	455	31100156929_(3A06)_A06.fsa	67.34	55	41100158282_(4A07)_A07.fsa	160.9	166	51100165548(A05)A05.fsa	156.88	52	61100126605_(A06)_F01.fsa	129.667	2392	71100127707_(A07)_G01.fsa	115.289	105	81100127705_(A06)_F01.fsa	307.841	431	91000127705_(A06)_F01.fsa	371.082	63	101100107705_(A06)_F01.fsa	367.056	291	111210111005_(A06)_F01.fsa	343.435	511	20191210121005_(A06)_F01.fsa	299.842	28483	1312110021007_(A07)_G01.fsa	22.3332	144
2019.01.25O_A09_A09.fsa	89.94	72	21100136806_(A03)_C01.fsa	59.58	457	31100156929_(3A06)_A06.fsa	79.72	221	41100158282_(4A07)_A07.fsa	161.67	339	51100165548(A05)A05.fsa	157.93	162	61100126605_(A06)_F01.fsa	130.992	81	71100127707_(A07)_G01.fsa	118.389	377	81100127705_(A06)_F01.fsa	314.838	57	91000127705_(A06)_F01.fsa	371.177	58	101100107705_(A06)_F01.fsa	371.179	276	111210111005_(A06)_F01.fsa	347.852	320	20191210121005_(A06)_F01.fsa	303.767	142	1312110021007_(A07)_G01.fsa	26.0218	61
2019.01.25O_A09_A09.fsa	92.1	6410	21100136806_(A03)_C01.fsa	62.24	1828	31100156929_(3A06)_A06.fsa	84.19	51	41100158282_(4A07)_A07.fsa	162.45	113	51100165548(A05)A05.fsa	159.96	105	61100126605_(A06)_F01.fsa	131.913	123	71100127707_(A07)_G01.fsa	118.607	2408	81100127705_(A06)_F01.fsa	316.272	3327	91000127705_(A06)_F01.fsa	373.009	3558	101100107705_(A06)_F01.fsa	375.557	114	111210111005_(A06)_F01.fsa	348.06	114	20191210121005_(A06)_F01.fsa	315.515	119	1312110021007_(A07)_G01.fsa	26.1544	328
2019.01.25O_A09_A09.fsa	94.17	366	21100136806_(A03)_C01.fsa	65.46	244	31100156929_(3A06)_A06.fsa	86.2	116	41100158282_(4A07)_A07.fsa	166.26	159	51100165548(A05)A05.fsa	163.3	367	61100126605_(A06)_F01.fsa	139.411	110	71100127707_(A07)_G01.fsa	121.667	244	81100127705_(A06)_F01.fsa	318.102	127	91000127705_(A06)_F01.fsa	374.589	52	101100107705_(A06)_F01.fsa	375.842	199	111210111005_(A06)_F01.fsa	348.121	51	20191210121005_(A06)_F01.fsa	326.364	2193	1312110021007_(A07)_G01.fsa	26.3438	459
2019.01.25O_A09_A09.fsa	99.81	52	21100136806_(A03)_C01.fsa	66.27	73	31100156929_(3A06)_A06.fsa	93.58	73	41100158282_(4A07)_A07.fsa	168.57	359	51100165548(A05)A05.fsa	164.47	731	61100126605_(A06)_F01.fsa	139.705	112	71100127707_(A07)_G01.fsa	126.428	480	81100127705_(A06)_F01.fsa	336.864	131	91000127705_(A06)_F01.fsa	380.783	735	101100107705_(A06)_F01.fsa	380.227	530	111210111005_(A06)_F01.fsa	351.046	55	20191210121005_(A06)_F01.fsa	329.825	58	1312110021007_(A07)_G01.fsa	40.3236	123
2019.01.25O_A09_A09.fsa	100.79	199	21100136806_(A03)_C01.fsa	68.36	260	31100156929_(3A06)_A06.fsa	105.19	97	41100158282_(4A07)_A07.fsa	169.6	99	51100165548(A05)A05.fsa	166.21	56	61100126605_(A06)_F01.fsa	140.96	208	71100127707_(A07)_G01.fsa	129.988	61	81100127705_(A06)_F01.fsa	342.389	178	91000127705_(A06)_F01.fsa	383.184	102	101100107705_(A06)_F01.fsa	380.45	250	111210111005_(A06)_F01.fsa	363.614	86	20191210121005_(A06)_F01.fsa	343.749	93	1312110021007_(A07)_G01.fsa	41.2703	53
2019.01.25O_A09_A09.fsa	101.84	514	21100136806_(A03)_C01.fsa	70.18	399	31100156929_(3A06)_A06.fsa	105.65	94	41100158282_(4A07)_A07.fsa	170.67	57	51100165548(A05)A05.fsa	169.28	108	61100126605_(A06)_F01.fsa	143.47	99	71100127707_(A07)_G01.fsa	133.453	187	81100127705_(A06)_F01.fsa	353.724	463	91000127705_(A06)_F01.fsa	386.061	163	101100107705_(A06)_F01.fsa	382.313	102	111210111005_(A06)_F01.fsa	366.463	50	20191210121005_(A06)_F01.fsa	347.977	67	1312110021007_(A07)_G01.fsa	55.2083	920
2019.01.25O_A09_A09.fsa	102.9	63	21100136806_(A03)_C01.fsa	71.56	198	31100156929_(3A06)_A06.fsa	112.83	553	41100158282_(4A07)_A07.fsa	171.99	1190	51100165548(A05)A05.fsa	171.48	896	61100126605_(A06)_F01.fsa	143.715	87	71100127707_(A07)_G01.fsa	134.186	586	81100127705_(A06)_F01.fsa	355.808	68	91000127705_(A06)_F01.fsa	393.056	99	101100107705_(A06)_F01.fsa	385.431	104	111210111005_(A06)_F01.fsa	373.873	427	20191210121005_(A06)_F01.fsa	352.383	128	1312110021007_(A07)_G01.fsa	56.9382	758
2019.01.25O_A09_A09.fsa	105.46	1672	21100136806_(A03)_C01.fsa	72.77	78	31100156929_(3A06)_A06.fsa	113.69	3173	41100158282_(4A07)_A07.fsa	173.57	178	51100165548(A05)A05.fsa	176.26	438	61100126605_(A06)_F01.fsa	147.372	243	71100127707_(A07)_G01.fsa	134.326	121	81100127705_(A06)_F01.fsa	357.792	102	91000127705_(A06)_F01.fsa	396.346	1069	101100107705_(A06)_F01.fsa	386.479	444	111210111005_(A06)_F01.fsa	381.402	184	20191210121005_(A06)_F01.fsa	355.425	970	1312110021007_(A07)_G01.fsa	60.5164	861
2019.01.25O_A09_A09.fsa	110.52	60	21100136806_(A03)_C01.fsa	74.35	129	31100156929_(3A06)_A06.fsa	115.39	58	41100158282_(4A07)_A07.fsa	174.47	152	51100165548(A05)A05.fsa	182.58	60	61100126605_(A06)_F01.fsa	150.715	61	71100127707_(A07)_G01.fsa	134.34	158	81100127705_(A06)_F01.fsa	360.536	557	91000127705_(A06)_F01.fsa	396.419	325	101100107705_(A06)_F01.fsa	388.843	72	111210111005_(A06)_F01.fsa	382.845	52	20191210121005_(A06)_F01.fsa	358.122	77	1312110021007_(A07)_G01.fsa	64.0026	94
2019.01.25O_A09_A09.fsa	111.5	326	21100136806_(A03)_C01.fsa	75.37	179	31100156929_(3A06)_A06.fsa	118.44	234	41100158282_(4A07)_A07.fsa	177.28	2527	51100165548(A05)A05.fsa	186.37	101	61100126605_(A06)_F01.fsa	152.096	110	71100127707_(A07)_G01.fsa	136.978	759	81100127705_(A06)_F01.fsa	365.357	61	91000127705_(A06)_F01.fsa	397.236	156	101100107705_(A06)_F01.fsa	390.883	95	111210111005_(A06)_F01.fsa	386.589	353	20191210121005_(A06)_F01.fsa	370.477	297	1312110021007_(A07)_G01.fsa	64.004	90
2019.01.25O_A09_A09.fsa	112.66	1004	21100136806_(A03)_C01.fsa	75.92	204	31100156929_(3A06)_A06.fsa	120.89	62	41100158282_(4A07)_A07.fsa	178.68	532	51100165548(A05)A05.fsa	188.38	58	61100126605_(A06)_F01.fsa	159.071	219	71100127707_(A07)_G01.fsa	142.858	3889	81100127705_(A06)_F01.fsa	369.055	573	91000127705_(A06)_F01.fsa	403.129	89	101100107705_(A06)_F01.fsa	390.992	74	111210111005_(A06)_F01.fsa	388.889	59	20191210121005_(A06)_F01.fsa	372.428	105	1312110021007_(A07)_G01.fsa	79.6548	12039
2019.01.25O_A09_A09.fsa	126.91	98	21100136806_(A03)_C01.fsa	77.02	276	31100156929_(3A06)_A06.fsa	121.99	147	41100158282_(4A07)_A07.fsa	179.74	297	51100165548(A05)A05.fsa	190.19	119	61100126605_(A06)_F01.fsa	160.169	311	71100127707_(A07)_G01.fsa	147.648	524	81100127705_(A06)_F01.fsa	373.822	86	91000127705_(A06)_F01.fsa	404.589	230	101100107705_(A06)_F01.fsa	393.788	2241	111210111005_(A06)_F01.fsa	389.127	52	20191210121005_(A06)_F01.fsa	379.206	260	1312110021007_(A07)_G01.fsa	131.886	139
2019.01.25O_A09_A09.fsa	127.83	77	21100136806_(A03)_C01.fsa	79.05	136	31100156929_(3A06)_A06.fsa	127.34	50	41100158282_(4A07)_A07.fsa	181.69	237	51100165548(A05)A05.fsa	200.38	59	61100126605_(A06)_F01.fsa	162.807	181	71100127707_(A07)_G01.fsa	148.816	225	81100127705_(A06)_F01.fsa	386.488	1153	91000127705_(A06)_F01.fsa	405.684	401	101100107705_(A06)_F01.fsa	396.796	449	111210111005_(A06)_F01.fsa	391.035	62	20191210121005_(A06)_F01.fsa	388.57	168	1312110021007_(A07)_G01.fsa	136.231	116
2019.01.25O_A09_A09.fsa	128.93	122	21100136806_(A03)_C01.fsa	80.24	129	31100156929_(3A06)_A06.fsa	129.51	109	41100158282_(4A07)_A07.fsa	182.79	175	51100165548(A05)A05.fsa	205.17	254	61100126605_(A06)_F01.fsa	168.491	1590	71100127707_(A07)_G01.fsa	149.692	157	81100127705_(A06)_F01.fsa	386.652	91	91000127705_(A06)_F01.fsa	410.573	676	101100107705_(A06)_F01.fsa	398.598	86	111210111005_(A06)_F01.fsa	393.196	90	20191210121005_(A06)_F01.fsa	388.806	957	1312110021007_(A07)_G01.fsa	140.834	75
2019.01.25O_A09_A09.fsa	133.48	283	21100136806_(A03)_C01.fsa	81.25	187	31100156929_(3A06)_A06.fsa	130.87	94	41100158282_(4A07)_A07.fsa	183.88	118	51100165548(A05)A05.fsa	211.76	55	61100126605_(A06)_F01.fsa	176.913	957	71100127707_(A07)_G01.fsa	149.745	56	81100127705_(A06)_F01.fsa	392.062	62	91000127705_(A06)_F01.fsa	410.603	1571	101100107705_(A06)_F01.fsa	406.902	439	111210111005_(A06)_F01.fsa	395.714	151	20191210121005_(A06)_F01.fsa	405.85	138	1312110021007_(A07)_G01.fsa	141.66	103
2019.01.25O_A09_A09.fsa	136.65	50	21100136806_(A03)_C01.fsa	84.1	2392	31100156929_(3A06)_A06.fsa	134.98	72	41100158282_(4A07)_A07.fsa	187.09	201	51100165548(A05)A05.fsa	213.78	71	61100126605_(A06)_F01.fsa	185.396	32151	71100127707_(A07)_G01.fsa	160.762	7843	81100127705_(A06)_F01.fsa	396.902	164	91000127705_(A06)_F01.fsa	413.53	452	101100107705_(A06)_F01.fsa	409.091	63	111210111005_(A06)_F01.fsa	397.71	66	20191210121005_(A06)_F01.fsa	410.859	169	1312110021007_(A07)_G01.fsa	149.288	2528
2019.01.25O_A09_A09.fsa	138.34	76	21100136806_(A03)_C01.fsa	85.85	81	31100156929_(3A06)_A06.fsa	142.73	345	41100158282_(4A07)_A07.fsa	189.27	16112	51100165548(A05)A05.fsa	214.97	539	61100126605_(A06)_F01.fsa	187.641	691	71100127707_(A07)_G01.fsa	166.026	121	81100127705_(A06)_F01.fsa	404.553	595	91000127705_(A06)_F01.fsa	420.346	63	101100107705_(A06)_F01.fsa	411.503	59	111210111005_(A06)_F01.fsa	406.72	87	20191210121005_(A06)_F01.fsa	413.811	1429	1312110021007_(A07)_G01.fsa	149.948	121
2019.01.25O_A09_A09.fsa	139.41	466	21100136806_(A03)_C01.fsa	86.86	123	31100156929_(3A06)_A06.fsa	144.2	68	41100158282_(4A07)_A07.fsa	192.09	451	51100165548(A05)A05.fsa	215.86	6196	61100126605_(A06)_F01.fsa	189.089	486	71100127707_(A07)_G01.fsa	166.643	223	81100127705_(A06)_F01.fsa	417.606	2359	91000127705_(A06)_F01.fsa	423.096	387	101100107705_(A06)_F01.fsa	413.01	5927	111210111005_(A06)_F01.fsa	417.693	71	20191210121005_(A06)_F01.fsa	414.048	57	1312110021007_(A07)_G01.fsa	153.678	73
2019.01.25O_A09_A09.fsa	140.65	916	21100136806_(A03)_C01.fsa	87.78	110	31100156929_(3A06)_A06.fsa	150.54	190	41100158282_(4A07)_A07.fsa	193.39	50	51100165548(A05)A05.fsa	218.06	2389	61100126605_(A06)_F01.fsa	190.57	166	71100127707_(A07)_G01.fsa	170.668	101	81100127705_(A06)_F01.fsa	419.302	903	91000127705_(A06)_F01.fsa	425.262	62	101100107705_(A06)_F01.fsa	419.892	78	111210111005_(A06)_F01.fsa	424.377	69	20191210121005_(A06)_F01.fsa	416.098	106	1312110021007_(A07)_G01.fsa	165.396	246
2019.01.25O_A09_A09.fsa	142.7	709	21100136806_(A03)_C01.fsa	89.71	112	31100156929_(3A06)_A06.fsa	152.28	66	41100158282_(4A07)_A07.fsa	194.85	343	51100165548(A05)A05.fsa	231.33	731	61100126605_(A06)_F01.fsa	192.134	446	71100127707_(A07)_G01.fsa	172.023	1234	81100127705_(A06)_F01.fsa	423.513	151	91000127705_(A06)_F01.fsa	426.289	164	101100107705_(A06)_F01.fsa	424.817	68	111210111005_(A06)_F01.fsa	425.696	238	20191210121005_(A06)_F01.fsa	420.456	1823	1312110021007_(A07)_G01.fsa	165.645	129
2019.01.25O_A09_A09.fsa	145.46	478	21100136806_(A03)_C01.fsa	90.63	208	31100156929_(3A06)_A06.fsa	153.22	249	41100158282_(4A07)_A07.fsa	197.78	56	51100165548(A05)A05.fsa	233.76	85	61100126605_(A06)_F01.fsa	195.56	149	71100127707_(A07)_G01.fsa	174.456	81	81100127705_(A06)_F01.fsa	428.914	486	91000127705_(A06)_F01.fsa	426.851	200	101100107705_(A06)_F01.fsa	424.953	214	111210111005_(A06)_F01.fsa	429.08	128	20191210121005_(A06)_F01.fsa	420.484	3866	1312110021007_(A07)_G01.fsa	166.184	70
2019.01.25O_A09_A09.fsa	146.57	1276	21100136806_(A03)_C01.fsa	91.92	99	31100156929_(3A06)_A06.fsa	154.11	895	41100158282_(4A07)_A07.fsa	199.58	77	51100165548(A05)A05.fsa	236.7	89	61100126605_(A06)_F01.fsa	198.985	2470	71100127707_(A07)_G01.fsa	177.403	87	81100127705_(A06)_F01.fsa	430.163	1048	91000127705_(A06)_F01.fsa	426.922	105	101100107705_(A06)_F01.fsa	426.054	2888	111210111005_(A06)_F01.fsa	430.217	205	20191210121005_(A06)_F01.fsa	425.158	111	1312110021007_(A07)_G01.fsa	175.912	157
2019.01.25O_A09_A09.fsa	147.68	1593	21100136806_(A03)_C01.fsa	93.29	87	31100156929_(3A06)_A06.fsa	157.41	211	41100158282_(4A07)_A07.fsa	200.82	58	51100165548(A05)A05.fsa	248.1	155	61100126605_(A06)_F01.fsa	210.382	150	71100127707_(A07)_G01.fsa	179.164	66	81100127707_(A07)_G01.fsa	4.67913	176	91000127707_(A07)_G01.fsa	1.73427	257	101100107707_(A07)_G01.fsa	5.69792	182	111210111007_(A07)_G01.fsa	3.44282	68	20191210121007_(A07)_G01.fsa	1.30938	169	1312110021007_(A07)_G01.fsa	177.843	558
2019.01.25O_A09_A09.fsa	148.89	262	21100136806_(A03)_C01.fsa	94.21	243	31100156929_(3A06)_A06.fsa	158.44	867	41100158282_(4A07)_A07.fsa	201.81	408	51100165548(A05)A05.fsa	259.18	797	61100126605_(A06)_F01.fsa	216.942	203	71100127707_(A07)_G01.fsa	179.695	13939	81100127707_(A07)_G01.fsa	8.96011	53	91000127707_(A07)_G01.fsa	6.42377	178	101100107707_(A07)_G01.fsa	5.86881	165	111210111007_(A07)_G01.fsa	5.38138	69	20191210121007_(A07)_G01.fsa	2.0955	7724	1312110021007_(A07)_G01.fsa	178.227	80
2019.01.25O_A09_A09.fsa	152.81	277	21100136806_(A03)_C01.fsa	95.5	61	31100156929_(3A06)_A06.fsa	160.4	431	41100158282_(4A07)_A07.fsa	202.72	4210	51100165548(A05)A05.fsa	273.66	414	61100126605_(A06)_F01.fsa	218.042	220	71100127707_(A07)_G01.fsa	184.087	339	81100127707_(A07)_G01.fsa	15.3543	9005	91000127707_(A07)_G01.fsa	18.5396	571	101100107707_(A07)_G01.fsa	9.54768	1078	111210111007_(A07)_G01.fsa	6.33739	153	20191210121007_(A07)_G01.fsa	17.2257	62	1312110021007_(A07)_G01.fsa	181.232	225
2019.01.25O_A09_A09.fsa	154.57	100	21100136806_(A03)_C01.fsa	96.88	110	31100156929_(3A06)_A06.fsa	161.33	1295	41100158282_(4A07)_A07.fsa	204.01	64	51100165548(A05)A05.fsa	287.25	61	61100126605_(A06)_F01.fsa	218.273	1285	71100127707_(A07)_G01.fsa	190.93	84	81100127707_(A07)_G01.fsa	15.8811	370	91000127707_(A07)_G01.fsa	22.1099	144	101100107707_(A07)_G01.fsa	10.4707	597	111210111007_(A07)_G01.fsa	6.72436	177	20191210121007_(A07)_G01.fsa	20.3376	134	1312110021007_(A07)_G01.fsa	188.759	52
2019.01.25O_A09_A09.fsa	156.03	50	21100136806_(A03)_C01.fsa	98.81	219	31100156929_(3A06)_A06.fsa	164.15	60	41100158282_(4A07)_A07.fsa	205.8	193	51100165548(A05)A05.fsa	289.24	102	61100126605_(A06)_F01.fsa	218.737	143	71100127707_(A07)_G01.fsa	192.224	232	81100127707_(A07)_G01.fsa	21.2056	148	91000127707_(A07)_G01.fsa	29.2059	366	101100107707_(A07)_G01.fsa	14.128	81	111210111007_(A07)_G01.fsa	7.41845	928	20191210121007_(A07)_G01.fsa	35.1914	77	1312110021007_(A07)_G01.fsa	190.729	120
2019.01.25O_A09_A09.fsa	157.12	889	21100136806_(A03)_C01.fsa	100.17	311	31100156929_(3A06)_A06.fsa	171.59	58	41100158282_(4A07)_A07.fsa	206.93	141	51100165548(A05)A05.fsa	291.15	72	61100126605_(A06)_F01.fsa	238.29	84	71100127707_(A07)_G01.fsa	193.933	274	81100127707_(A07)_G01.fsa	21.6363	134	91000127707_(A07)_G01.fsa	29.254	373	101100107707_(A07)_G01.fsa	17.2082	961	111210111007_(A07)_G01.fsa	18.8078	3578	20191210121007_(A07)_G01.fsa	45.7193	112	1312110021007_(A07)_G01.fsa	191.283	89
2019.01.25O_A09_A09.fsa	158.03	6229	21100136806_(A03)_C01.fsa	101.28	181	31100156929_(3A06)_A06.fsa	178.3	243	41100158282_(4A07)_A07.fsa	207.97	134	51100165548(A05)A05.fsa	292.52	82	61100126605_(A06)_F01.fsa	242.588	732	71100127707_(A07)_G01.fsa	195.694	92	81100127707_(A07)_G01.fsa	28.2915	199	91000127707_(A07)_G01.fsa	48.9127	378	101100107707_(A07)_G01.fsa	21.2124	67	111210111007_(A07)_G01.fsa	20.9716	81	20191210121007_(A07)_G01.fsa	52.8483	60	1312110021007_(A07)_G01.fsa	191.523	980
2019.01.25O_A09_A09.fsa	158.93	74	21100136806_(A03)_C01.fsa	102.14	1590	31100156929_(3A06)_A06.fsa	181.44	80	41100158282_(4A07)_A07.fsa	209.73	276	51100165548(A05)A05.fsa	294.59	103	61100126605_(A06)_F01.fsa	246.41	87	71100127707_(A07)_G01.fsa	198.714	215	81100127707_(A07)_G01.fsa	28.4567	90	91000127707_(A07)_G01.fsa	50.4807	3137	101100107707_(A07)_G01.fsa	22.6034	184	111210111007_(A07)_G01.fsa	23.0756	113	20191210121007_(A07)_G01.fsa	61.7865	98	1312110021007_(A07)_G01.fsa	193.709	1372
2019.01.25O_A09_A09.fsa	160.09	81	21100136806_(A03)_C01.fsa	103.34	957	31100156929_(3A06)_A06.fsa	182.4	161	41100158282_(4A07)_A07.fsa	211.5	197	51100165548(A05)A05.fsa	299.92	416	61100126605_(A06)_F01.fsa	249.62	156	71100127707_(A07)_G01.fsa	198.749	157	81100127707_(A07)_G01.fsa	32.6082	72	91000127707_(A07)_G01.fsa	58.3121	5620	101100107707_(A07)_G01.fsa	25.1299	130	111210111007_(A07)_G01.fsa	32.0369	146	20191210121007_(A07)_G01.fsa	69.5363	61	1312110021007_(A07)_G01.fsa	195.287	64
2019.01.25O_A09_A09.fsa	162.24	70	21100136806_(A03)_C01.fsa	105.14	32151	31100156929_(3A06)_A06.fsa	183.45	217	41100158282_(4A07)_A07.fsa	212.35	6893	51100165548(A05)A05.fsa	301.87	55	61100126605_(A06)_F01.fsa	251.167	922	71100127707_(A07)_G01.fsa	203.566	76	81100127707_(A07)_G01.fsa	39.374	152	91000127707_(A07)_G01.fsa	58.523	522	101100107707_(A07)_G01.fsa	37.2465	972	111210111007_(A07)_G01.fsa	33.571	227	20191210121007_(A07)_G01.fsa	74.2822	79	1312110021007_(A07)_G01.fsa	197.07	57
2019.01.25O_A09_A09.fsa	164.04	206	21100136806_(A03)_C01.fsa	107.46	691	31100156929_(3A06)_A06.fsa	184.49	159	41100158282_(4A07)_A07.fsa	214.57	81	51100165548(A05)A05.fsa	302.79	840	61100126605_(A06)_F01.fsa	256.578	428	71100127707_(A07)_G01.fsa	211.297	706	81100127707_(A07)_G01.fsa	52.4255	71	91000127707_(A07)_G01.fsa	63.6839	59	101100107707_(A07)_G01.fsa	40.7969	50	111210111007_(A07)_G01.fsa	36.7679	95	20191210121007_(A07)_G01.fsa	80.4126	469	1312110021007_(A07)_G01.fsa	197.842	59
2019.01.25O_A09_A09.fsa	164.93	1011	21100136806_(A03)_C01.fsa	108.85	486	31100156929_(3A06)_A06.fsa	185.32	105	41100158282_(4A07)_A07.fsa	215.67	80	51100165548(A05)A05.fsa	305.16	8264	61100126605_(A06)_F01.fsa	266.978	215	71100127707_(A07)_G01.fsa	213.835	401	81100127707_(A07)_G01.fsa	55.6774	3321	91000127707_(A07)_G01.fsa	66.9805	81	101100107707_(A07)_G01.fsa	43.8607	329	111210111007_(A07)_G01.fsa	38.397	78	20191210121007_(A07)_G01.fsa	85.874	212	1312110021007_(A07)_G01.fsa	198.981	2854
2019.01.25O_A09_A09.fsa	182.64	109	21100136806_(A03)_C01.fsa	110.49	166	31100156929_(3A06)_A06.fsa	186.54	64	41100158282_(4A07)_A07.fsa	219.48	68	51100165548(A05)A05.fsa	314.17	68	61100126605_(A06)_F01.fsa	274.068	275	71100127707_(A07)_G01.fsa	216.602	58	81100127707_(A07)_G01.fsa	55.8451	53	91000127707_(A07)_G01.fsa	68.926	70	101100107707_(A07)_G01.fsa	47.9436	60	111210111007_(A07)_G01.fsa	40.2294	145	20191210121007_(A07)_G01.fsa	92.2577	138	1312110021007_(A07)_G01.fsa	199.374	95
2019.01.25O_A09_A09.fsa	204.93	202	21100136806_(A03)_C01.fsa	111.96	446	31100156929_(3A06)_A06.fsa	187.33	90	41100158282_(4A07)_A07.fsa	221.04	240	51100165548(A05)A05.fsa	319.56	54	61100126605_(A06)_F01.fsa	276.662	2950	71100127707_(A07)_G01.fsa	217.536	53	81100127707_(A07)_G01.fsa	60.0692	57	91000127707_(A07)_G01.fsa	74.8348	177	101100107707_(A07)_G01.fsa	59.3195	260	111210111007_(A07)_G01.fsa	40.6058	1857	20191210121007_(A07)_G01.fsa	98.3462	457	1312110021007_(A07)_G01.fsa	200.263	50
2019.01.25O_A09_A09.fsa	209.01	114	21100136806_(A03)_C01.fsa	112.83	149	31100156929_(3A06)_A06.fsa	193.69	67	41100158282_(4A07)_A07.fsa	222.41	71	51100165548(A05)A05.fsa	324.86	75	61100126605_(A06)_F01.fsa	277.926	1177	71100127707_(A07)_G01.fsa	223.554	1312	81100127707_(A07)_G01.fsa	68.2981	151	91000127707_(A07)_G01.fsa	81.7157	1502	101100107707_(A07)_G01.fsa	64.8622	69	111210111007_(A07)_G01.fsa	44.0801	84	20191210121007_(A07)_G01.fsa	109.188	82	1312110021007_(A07)_G01.fsa	201.067	221
2019.01.25O_A09_A09.fsa	212.06	121	21100136806_(A03)_C01.fsa	115.1	2470	31100156929_(3A06)_A06.fsa	194.78	71	41100158282_(4A07)_A07.fsa	223.48	297	51100165548(A05)A05.fsa	331.52	83	61100126605_(A06)_F01.fsa	281.803	248	71100127707_(A07)_G01.fsa	230.476	569	81100127707_(A07)_G01.fsa	78.0209	1177	91000127707_(A07)_G01.fsa	89.7217	55	101100107707_(A07)_G01.fsa	65.7955	236	111210111007_(A07)_G01.fsa	46.2072	177	20191210121007_(A07)_G01.fsa	110.138	146	1312110021007_(A07)_G01.fsa	210.496	793
2019.01.25O_A09_A09.fsa	213.08	150	21100136806_(A03)_C01.fsa	116.58	150	31100156929_(3A06)_A06.fsa	197.43	114	41100158282_(4A07)_A07.fsa	224.68	591	51100165548(A05)A05.fsa	333.74	91	61100126605_(A06)_F01.fsa	284.932	269	71100127707_(A07)_G01.fsa	231.099	70	81100127707_(A07)_G01.fsa	80.8964	1293	91000127707_(A07)_G01.fsa	92.9344	52	101100107707_(A07)_G01.fsa	70.974	211	111210111007_(A07)_G01.fsa	57.6308	98	20191210121007_(A07)_G01.fsa	111.774	69	1312110021007_(A07)_G01.fsa	220.964	556
2019.01.25O_A09_A09.fsa	214.09	1062	21100136806_(A03)_C01.fsa	117.45	203	31100156929_(3A06)_A06.fsa	198.39	265	41100158282_(4A07)_A07.fsa	229.1	2522	51100165548(A05)A05.fsa	349.23	78	61100126605_(A06)_F01.fsa	294.247	2726	71100127707_(A07)_G01.fsa	235.678	195	81100127707_(A07)_G01.fsa	81.7093	13013	91000127707_(A07)_G01.fsa	93.0314	336	101100107707_(A07)_G01.fsa	77.6226	50	111210111007_(A07)_G01.fsa	59.9445	3003	20191210121007_(A07)_G01.fsa	113.12	129	1312110021007_(A07)_G01.fsa	221.125	261
2019.01.25O_A09_A09.fsa	225.76	84	21100136806_(A03)_C01.fsa	118.59	220	31100156929_(3A06)_A06.fsa	201.38	273	41100158282_(4A07)_A07.fsa	230.56	5703	51100165548(A05)A05.fsa	350.24	749	61100126605_(A06)_F01.fsa	305.022	1282	71100127707_(A07)_G01.fsa	243.172	736	81100127707_(A07)_G01.fsa	81.7972	78	91000127707_(A07)_G01.fsa	93.0623	91	101100107707_(A07)_G01.fsa	79.0301	54	111210111007_(A07)_G01.fsa	60.8385	65	20191210121007_(A07)_G01.fsa	114.774	2002	1312110021007_(A07)_G01.fsa	233.71	337
2019.01.25O_A09_A09.fsa	226.67	464	21100136806_(A03)_C01.fsa	119.56	1285	31100156929_(3A06)_A06.fsa	205.5	157	41100158282_(4A07)_A07.fsa	232.38	81	51100165548(A05)A05.fsa	355.43	86	61100126605_(A06)_F01.fsa	307.898	1112	71100127707_(A07)_G01.fsa	248.653	220	81100127707_(A07)_G01.fsa	88.6114	181	91000127707_(A07)_G01.fsa	99.1491	437	101100107707_(A07)_G01.fsa	87.5011	683	111210111007_(A07)_G01.fsa	70.747	74	20191210121007_(A07)_G01.fsa	117.663	106	1312110021007_(A07)_G01.fsa	242.972	1739
2019.01.25O_A09_A09.fsa	237.79	80	21100136806_(A03)_C01.fsa	120.7	143	31100156929_(3A06)_A06.fsa	206.37	496	41100158282_(4A07)_A07.fsa	234.1	9586	51100165548(A05)A05.fsa	365.92	62	61100126605_(A06)_F01.fsa	311.908	32198	71100127707_(A07)_G01.fsa	254.51	519	81100127707_(A07)_G01.fsa	92.7435	165	91000127707_(A07)_G01.fsa	104.797	868	101100107707_(A07)_G01.fsa	90.6639	3080	111210111007_(A07)_G01.fsa	72.5969	173	20191210121007_(A07)_G01.fsa	121.412	19222	1312110021007_(A07)_G01.fsa	246.07	103
2019.01.25O_A09_A09.fsa	238.88	70	21100136806_(A03)_C01.fsa	121.4	84	31100156929_(3A06)_A06.fsa	208.68	88	41100158282_(4A07)_A07.fsa	236.47	129	51100165548(A05)A05.fsa	372.35	68	61100126605_(A06)_F01.fsa	314.489	1088	71100127707_(A07)_G01.fsa	257.192	126	81100127707_(A07)_G01.fsa	95.0492	57	91000127707_(A07)_G01.fsa	109.814	167	101100107707_(A07)_G01.fsa	93.9097	902	111210111007_(A07)_G01.fsa	80.052	109	20191210121007_(A07)_G01.fsa	124.772	230	1312110021007_(A07)_G01.fsa	253.261	118
2019.01.25O_A09_A09.fsa	239.97	96	21100136806_(A03)_C01.fsa	123.52	732	31100156929_(3A06)_A06.fsa	209.6	168	41100158282_(4A07)_A07.fsa	239.09	168	51100165548(A05)A05.fsa	394.24	431	61100126605_(A06)_F01.fsa	317.385	153	71100127707_(A07)_G01.fsa	258.38	59	81100127707_(A07)_G01.fsa	95.785	188	91000127707_(A07)_G01.fsa	109.992	64	101100107707_(A07)_G01.fsa	99.9187	53	111210111007_(A07)_G01.fsa	90.5539	1402	20191210121007_(A07)_G01.fsa	132.378	135	1312110021007_(A07)_G01.fsa	255.076	53
2019.01.25O_A09_A09.fsa	241.96	103	21100136806_(A03)_C01.fsa	124.76	87	31100156929_(3A06)_A06.fsa	211.58	60	41100158282_(4A07)_A07.fsa	240.04	467	51100165548(A05)A05.fsa	406.79	388	61100126605_(A06)_F01.fsa	324.282	250	71100127707_(A07)_G01.fsa	258.822	55	81100127707_(A07)_G01.fsa	104.821	81	91000127707_(A07)_G01.fsa	110.177	91	101100107707_(A07)_G01.fsa	99.9732	66	111210111007_(A07)_G01.fsa	104.101	207	20191210121007_(A07)_G01.fsa	133.966	54	1312110021007_(A07)_G01.fsa	259.568	88
2019.01.25O_A09_A09.fsa	242.78	91	21100136806_(A03)_C01.fsa	126.09	156	31100156929_(3A06)_A06.fsa	219.1	54	41100158282_(4A07)_A07.fsa	241.02	24851	51100165548(A05)A05.fsa	418.16	91	61100126605_(A06)_F01.fsa	326.394	1199	71100127707_(A07)_G01.fsa	273.742	5106	81100127707_(A07)_G01.fsa	105.688	414	91000127707_(A07)_G01.fsa	111.756	1175	101100107707_(A07)_G01.fsa	105.64	642	111210111007_(A07)_G01.fsa	106.957	374	20191210121007_(A07)_G01.fsa	142.557	374	1312110021007_(A07)_G01.fsa	266.998	1800
2019.01.25O_A09_A09.fsa	243.77	924	21100136806_(A03)_C01.fsa	127.15	922	31100156929_(3A06)_A06.fsa	244.21	59	41100158282_(4A07)_A07.fsa	245.33	307	51100165548(A05)A05.fsa	428.95	158	61100126605_(A06)_F01.fsa	331.749	56	71100127707_(A07)_G01.fsa	280.191	62	81100127707_(A07)_G01.fsa	106.26	51	91000127707_(A07)_G01.fsa	119.383	64	101100107707_(A07)_G01.fsa	108.905	73	111210111007_(A07)_G01.fsa	117.734	53	20191210121007_(A07)_G01.fsa	143.245	73	1312110021007_(A07)_G01.fsa	267.348	271
2019.01.25O_A09_A09.fsa	254.09	1429	21100136806_(A03)_C01.fsa	128.31	428	31100156929_(3A06)_A06.fsa	259.66	106	41100158282_(4A07)_A07.fsa	250	1033	51100165548(A05)A05.fsa	443.9	113	61100126605_(A06)_F01.fsa	336.704	368	71100127707_(A07)_G01.fsa	289.306	177	81100127707_(A07)_G01.fsa	113.086	358	91000127707_(A07)_G01.fsa	121.478	199	101100107707_(A07)_G01.fsa	111.243	101	111210111007_(A07)_G01.fsa	119.25	16178	20191210121007_(A07)_G01.fsa	153.616	2302	1312110021007_(A07)_G01.fsa	289.173	977
2019.01.25O_A09_A09.fsa	255.93	626	21100136806_(A03)_C01.fsa	129.38	215	31100156929_(3A06)_A06.fsa	269.86	84	41100158282_(4A07)_A07.fsa	252.81	55	51100165548(A05)A05.fsa	455.26	198	61100126605_(A06)_F01.fsa	347.651	296	71100127707_(A07)_G01.fsa	291.599	372	81100127707_(A07)_G01.fsa	124.401	119	91000127707_(A07)_G01.fsa	121.899	1307	101100107707_(A07)_G01.fsa	114.337	50	111210111007_(A07)_G01.fsa	121.905	1544	20191210121007_(A07)_G01.fsa	154.254	67	1312110021007_(A07)_G01.fsa	308.927	76
2019.01.25O_A09_A09.fsa	259.59	405	21100136806_(A03)_C01.fsa	130.54	275	31100156929_(3A06)_A06.fsa	271.13	66	41100158282_(4A07)_A07.fsa	253.75	316	51100165548(A05)A05.fsa	517.26	73	61100126605_(A06)_F01.fsa	351.594	258	71100127707_(A07)_G01.fsa	297.402	50	81100127707_(A07)_G01.fsa	124.542	577	91000127707_(A07)_G01.fsa	125.3	55	101100107707_(A07)_G01.fsa	123.049	6639	111210111007_(A07)_G01.fsa	123.675	1884	20191210121007_(A07)_G01.fsa	158.213	81	1312110021007_(A07)_G01.fsa	310.317	2924
2019.01.25O_A09_A09.fsa	279.87	487	21100136806_(A03)_C01.fsa	131.34	2950	31100156929_(3A06)_A06.fsa	274.22	105	41100158282_(4A07)_A07.fsa	256.51	50	51100165548(A05)A05.fsa	528.12	51	61100126605_(A06)_F01.fsa	351.93	170	71100127707_(A07)_G01.fsa	305.167	219	81100127707_(A07)_G01.fsa	124.685	822	91000127707_(A07)_G01.fsa	129.531	217	101100107707_(A07)_G01.fsa	125.75	132	111210111007_(A07)_G01.fsa	125.597	121	20191210121007_(A07)_G01.fsa	163.088	78	1312110021007_(A07)_G01.fsa	310.486	71
2019.01.25O_A09_A09.fsa	281.86	213	21100136806_(A03)_C01.fsa	133.68	1177	31100156929_(3A06)_A06.fsa	279.62	199	41100158282_(4A07)_A07.fsa	257.81	1058	51100165548(A05)A05.fsa	571.25	57	61100126605_(A06)_F01.fsa	365.282	315	71100127707_(A07)_G01.fsa	314.131	351	81100127707_(A07)_G01.fsa	129.314	106	91000127707_(A07)_G01.fsa	136.239	56	101100107707_(A07)_G01.fsa	132.567	159	111210111007_(A07)_G01.fsa	125.766	80	20191210121007_(A07)_G01.fsa	165.694	116	1312110021007_(A07)_G01.fsa	311.845	1083
2019.01.25O_A09_A09.fsa	284.35	95	21100136806_(A03)_C01.fsa	135.84	248	31100156929_(3A06)_A06.fsa	284.49	54	41100158282_(4A07)_A07.fsa	259.92	64	51100165548(A05)A05.fsa	763.41	50	61100126605_(A06)_F01.fsa	369.37	97	71100127707_(A07)_G01.fsa	314.534	141	81100127707_(A07)_G01.fsa	131.04	51	91000127707_(A07)_G01.fsa	136.402	57	101100107707_(A07)_G01.fsa	132.893	88	111210111007_(A07)_G01.fsa	134.069	110	20191210121007_(A07)_G01.fsa	172.165	155	1312110021007_(A07)_G01.fsa	312.625	119
2019.01.25O_A09_A09.fsa	285.18	92	21100136806_(A03)_C01.fsa	138.28	269	31100156929_(3A06)_A06.fsa	287.28	52	41100158282_(4A07)_A07.fsa	261.3	117	51100165549(A06)A06.fsa		120	61100126605_(A06)_F01.fsa	377.156	1204	71100127707_(A07)_G01.fsa	323.11	296	81100127707_(A07)_G01.fsa	136.207	52	91000127707_(A07)_G01.fsa	142.779	144	101100107707_(A07)_G01.fsa	137.647	5352	111210111007_(A07)_G01.fsa	143.038	79	20191210121007_(A07)_G01.fsa	190.136	68	1312110021007_(A07)_G01.fsa	324.821	299
2019.01.25O_A09_A09.fsa	289.07	161	21100136806_(A03)_C01.fsa	140.89	2726	31100156929_(3A06)_A06.fsa	308.91	70	41100158282_(4A07)_A07.fsa	263.9	1735	51100165549(A06)A06.fsa		68	61100126605_(A06)_F01.fsa	378.168	1983	71100127707_(A07)_G01.fsa	329.455	943	81100127707_(A07)_G01.fsa	145.259	363	91000127707_(A07)_G01.fsa	143.236	54	101100107707_(A07)_G01.fsa	138.943	2667	111210111007_(A07)_G01.fsa	144.756	115	20191210121007_(A07)_G01.fsa	192.09	55	1312110021007_(A07)_G01.fsa	355.788	461
2019.01.25O_A09_A09.fsa	294.37	78	21100136806_(A03)_C01.fsa	142.08	1282	31100156929_(3A06)_A06.fsa	313.14	93	41100158282_(4A07)_A07.fsa	264.84	89	51100165549(A06)A06.fsa		72	61100126605_(A06)_F01.fsa	383.952	32292	71100127707_(A07)_G01.fsa	330.251	51	81100127707_(A07)_G01.fsa	146.955	54	91000127707_(A07)_G01.fsa	153.482	234	101100107707_(A07)_G01.fsa	141.307	126	111210111007_(A07)_G01.fsa	150.943	72	20191210121007_(A07)_G01.fsa	192.662	800	1312110021007_(A07)_G01.fsa	358.688	761
2019.01.25O_A09_A09.fsa	295.61	78	21100136806_(A03)_C01.fsa	143.56	1112	31100156929_(3A06)_A06.fsa	324.25	65	41100158282_(4A07)_A07.fsa	266.54	143	51100165549(A06)A06.fsa		140	61100126605_(A06)_F01.fsa	394.049	1415	71100127707_(A07)_G01.fsa	337.581	3048	81100127707_(A07)_G01.fsa	155.834	245	91000127707_(A07)_G01.fsa	155.621	15683	101100107707_(A07)_G01.fsa	147.555	96	111210111007_(A07)_G01.fsa	154.043	103	20191210121007_(A07)_G01.fsa	193.403	86	1312110021007_(A07)_G01.fsa	367.49	4434
2019.01.25O_A09_A09.fsa	296.94	90	21100136806_(A03)_C01.fsa	145.62	32198	31100156929_(3A06)_A06.fsa	346.79	96	41100158282_(4A07)_A07.fsa	269.82	68	51100165549(A06)A06.fsa		256	61100126605_(A06)_F01.fsa	405.022	302	71100127707_(A07)_G01.fsa	345.215	117	81100127707_(A07)_G01.fsa	170.652	55	91000127707_(A07)_G01.fsa	159.524	59	101100107707_(A07)_G01.fsa	151.2	55	111210111007_(A07)_G01.fsa	179.384	335	20191210121007_(A07)_G01.fsa	193.482	288	1312110021007_(A07)_G01.fsa	384.853	195
2019.01.25O_A09_A09.fsa	299.42	92	21100136806_(A03)_C01.fsa	146.99	1088	31100156929_(3A06)_A06.fsa	353.68	82	41100158282_(4A07)_A07.fsa	270.67	399	51100165549(A06)A06.fsa		414	61100126605_(A06)_F01.fsa	408.2	1177	71100127707_(A07)_G01.fsa	347.045	202	81100127707_(A07)_G01.fsa	170.825	112	91000127707_(A07)_G01.fsa	162.969	50	101100107707_(A07)_G01.fsa	153.903	1982	111210111007_(A07)_G01.fsa	183.057	60	20191210121007_(A07)_G01.fsa	193.786	97	1312110021007_(A07)_G01.fsa	388.636	1133
2019.01.25O_A09_A09.fsa	327.48	177	21100136806_(A03)_C01.fsa	148.26	153	31100156929_(3A06)_A06.fsa	367.44	65	41100158282_(4A07)_A07.fsa	271.97	71	51100165549(A06)A06.fsa		2831	61100126605_(A06)_F01.fsa	408.372	13185	71100127707_(A07)_G01.fsa	348.722	291	81100127707_(A07)_G01.fsa	185.367	4420	91000127707_(A07)_G01.fsa	170.518	200	101100107707_(A07)_G01.fsa	154.275	268	111210111007_(A07)_G01.fsa	187.474	103	20191210121007_(A07)_G01.fsa	194.757	100	1312110021007_(A07)_G01.fsa	396.097	78
2019.01.25O_A09_A09.fsa	328.2	162	21100136806_(A03)_C01.fsa	149.9	250	31100156929_(3A06)_A06.fsa	372.45	68	41100158282_(4A07)_A07.fsa	273.99	113	51100165549(A06)A06.fsa		1114	61100126605_(A06)_F01.fsa	417.663	1018	71100127707_(A07)_G01.fsa	354.873	243	81100127707_(A07)_G01.fsa	189.143	92	91000127707_(A07)_G01.fsa	170.722	263	101100107707_(A07)_G01.fsa	157.814	364	111210111007_(A07)_G01.fsa	201.631	1668	20191210121007_(A07)_G01.fsa	195.192	718	1312110021007_(A07)_G01.fsa	401.409	96
2019.01.25O_A09_A09.fsa	347.77	108	21100136806_(A03)_C01.fsa	150.9	1199	31100156929_(3A06)_A06.fsa	384.99	73	41100158282_(4A07)_A07.fsa	274.35	128	51100165549(A06)A06.fsa		1559	61100126605_(A06)_F01.fsa	419.221	431	71100127707_(A07)_G01.fsa	356.017	229	81100127707_(A07)_G01.fsa	191.06	235	91000127707_(A07)_G01.fsa	171.823	79	101100107707_(A07)_G01.fsa	180.816	120	111210111007_(A07)_G01.fsa	202.534	64	20191210121007_(A07)_G01.fsa	205.804	110	1312110021007_(A07)_G01.fsa	405.011	906
2019.01.25O_A09_A09.fsa	360.52	65	21100136806_(A03)_C01.fsa	152.34	56	31100156929_(3A06)_A06.fsa	514.12	71	41100158282_(4A07)_A07.fsa	275.93	71	51100165549(A06)A06.fsa		8541	61100126605_(A06)_F01.fsa	425.03	1316	71100127707_(A07)_G01.fsa	370.293	50	81100127707_(A07)_G01.fsa	201.08	59	91000127707_(A07)_G01.fsa	176.785	1040	101100107707_(A07)_G01.fsa	181.055	95	111210111007_(A07)_G01.fsa	209.875	114	20191210121007_(A07)_G01.fsa	208.501	424	1312110021007_(A07)_G01.fsa	420.934	92
2019.01.25O_A09_A09.fsa	361.52	155	21100136806_(A03)_C01.fsa	154.02	368	31100156929_(3A06)_A06.fsa	516.08	71	41100158282_(4A07)_A07.fsa	277.1	561	51100165549(A06)A06.fsa		12203	61100126605_(A06)_F01.fsa	427.716	85	71100127707_(A07)_G01.fsa	374.704	372	81100127707_(A07)_G01.fsa	205.249	135	91000127707_(A07)_G01.fsa	177.942	858	101100107707_(A07)_G01.fsa	188.761	334	111210111007_(A07)_G01.fsa	223.396	166	20191210121007_(A07)_G01.fsa	208.744	581	1312110021007_(A07)_G01.fsa	428.146	225
2019.01.25O_A09_A09.fsa	362.44	170	21100136806_(A03)_C01.fsa	155.43	296	31100156929_(3A06)_A06.fsa	534.52	50	41100158282_(4A07)_A07.fsa	277.95	2761	51100165549(A06)A06.fsa		419	61100126605_(A06)_F01.fsa	429.044	2450	71100127707_(A07)_G01.fsa	376.429	96	81100127707_(A07)_G01.fsa	209.905	787	91000127707_(A07)_G01.fsa	180.707	1358	101100107707_(A07)_G01.fsa	193.842	52	111210111007_(A07)_G01.fsa	233.62	52	20191210121007_(A07)_G01.fsa	210.457	384	1312110021007_(A07)_G01.fsa	430.183	65
2019.01.25O_A09_A09.fsa	363.28	88	21100136806_(A03)_C01.fsa	156.99	258	31100156929_(3A06)_A06.fsa	560.13	84	41100158282_(4A07)_A07.fsa	281.16	1595	51100165549(A06)A06.fsa	0.86	200	61100126605_(A06)_F01.fsa	429.271	3147	71100127707_(A07)_G01.fsa	377.999	1918	81100127707_(A07)_G01.fsa	216.525	472	91000127707_(A07)_G01.fsa	185.257	2496	101100107707_(A07)_G01.fsa	195.164	243	111210111007_(A07)_G01.fsa	235.925	62	20191210121007_(A07)_G01.fsa	212.147	984	1312110021007_(A07)_G01.fsa	433.081	396
2019.01.25O_A09_A09.fsa	384.02	103	21100136806_(A03)_C01.fsa	158.29	170	31100156929_(3A06)_A06.fsa	697.36	4742	41100158282_(4A07)_A07.fsa	284	124	51100165549(A06)A06.fsa	3.71	105	61100126605_(A06)_F01.fsa	432.65	415	71100127707_(A08)_H01.fsa	7.88292	153	81100127707_(A07)_G01.fsa	219.086	74	91000127707_(A07)_G01.fsa	219.088	539	101100107707_(A07)_G01.fsa	204.078	60	111210111007_(A07)_G01.fsa	237.569	495	20191210121007_(A07)_G01.fsa	214.383	62	1312110021007_(A07)_G01.fsa	436.073	2618
2019.01.25O_A09_A09.fsa	387.48	123	21100136806_(A03)_C01.fsa	159.4	315	31100156930_(3A07)_A07.fsa		123	41100158282_(4A07)_A07.fsa	284.84	621	51100165549(A06)A06.fsa	7.41	747	61100126605_(A06)_F01.fsa	435.995	244	71100127707_(A08)_H01.fsa	7.96663	243	81100127707_(A07)_G01.fsa	225.029	105	91000127707_(A07)_G01.fsa	220.012	81	101100107707_(A07)_G01.fsa	209.059	63	111210111007_(A07)_G01.fsa	238.595	758	20191210121007_(A07)_G01.fsa	226.528	58	1312110021007_(A07)_G01.fsa	441.331	1795
2019.01.25O_A09_A09.fsa	392.38	291	21100136806_(A03)_C01.fsa	160.6	97	31100156930_(3A07)_A07.fsa		93	41100158282_(4A07)_A07.fsa	288.79	62	51100165549(A06)A06.fsa	9.74	185	61100126605_(A06)_F01.fsa	449.961	4580	71100127707_(A08)_H01.fsa	19.2035	1792	81100127707_(A07)_G01.fsa	231.266	139	91000127707_(A07)_G01.fsa	232.687	542	101100107707_(A07)_G01.fsa	214.842	110	111210111007_(A07)_G01.fsa	243.357	2550	20191210121007_(A07)_G01.fsa	227.762	100	1312110021007_(A07)_G01.fsa	443.603	200
2019.01.25O_A09_A09.fsa	393.73	313	21100136806_(A03)_C01.fsa	161.54	1204	31100156930_(3A07)_A07.fsa		61	41100158282_(4A07)_A07.fsa	291.46	82	51100165549(A06)A06.fsa	11.12	147	61100126605_(A06)_F01.fsa	454.987	305	71100127707_(A08)_H01.fsa	24.0847	290	81100127707_(A07)_G01.fsa	240.817	81	91000127707_(A07)_G01.fsa	233.961	109	101100107707_(A07)_G01.fsa	215.801	55	111210111007_(A07)_G01.fsa	247.365	100	20191210121007_(A07)_G01.fsa	235.21	60	1312110021007_(A07)_G01.fsa	453.104	156
2019.01.25O_A09_A09.fsa	408.99	54	21100136806_(A03)_C01.fsa	162.66	1983	31100156930_(3A07)_A07.fsa		100	41100158282_(4A07)_A07.fsa	296.82	59	51100165549(A06)A06.fsa	13.28	75	61100126605_(A06)_F01.fsa	468.117	3200	71100127707_(A08)_H01.fsa	30.8113	348	81100127707_(A07)_G01.fsa	241.09	1097	91000127707_(A07)_G01.fsa	234.297	411	101100107707_(A07)_G01.fsa	218.188	132	111210111007_(A07)_G01.fsa	250.495	177	20191210121007_(A07)_G01.fsa	236.391	169	1312110021007_(A07)_G01.fsa	457.044	226
2019.01.25O_A10_A10.fsa	8.13	117	21100136806_(A03)_C01.fsa	163.43	32292	31100156930_(3A07)_A07.fsa		96	41100158282_(4A07)_A07.fsa	298.61	75	51100165549(A06)A06.fsa	16.21	66	61100126605_(A06)_F01.fsa	469.408	100	71100127707_(A08)_H01.fsa	40.8579	3750	81100127707_(A07)_G01.fsa	246.747	92	91000127707_(A07)_G01.fsa	239.614	637	101100107707_(A07)_G01.fsa	218.479	1481	111210111007_(A07)_G01.fsa	256.123	132	20191210121007_(A07)_G01.fsa	243.036	79	1312110021007_(A07)_G01.fsa	460.275	982
2019.01.25O_A10_A10.fsa	8.93	238	21100136806_(A03)_C01.fsa	164.63	1415	31100156930_(3A07)_A07.fsa		101	41100158282_(4A07)_A07.fsa	303.36	60	51100165549(A06)A06.fsa	18.45	205	61100126605_(A06)_F01.fsa	470.047	3685	71100127707_(A08)_H01.fsa	42.3759	340	81100127707_(A07)_G01.fsa	247.563	279	91000127707_(A07)_G01.fsa	240.968	107	101100107707_(A07)_G01.fsa	220.536	99	111210111007_(A07)_G01.fsa	264.491	108	20191210121007_(A07)_G01.fsa	245.215	2399	1312110021007_(A07)_G01.fsa	479.463	164
2019.01.25O_A10_A10.fsa	13.42	1460	21100136806_(A03)_C01.fsa	166.43	302	31100156930_(3A07)_A07.fsa		358	41100158282_(4A07)_A07.fsa	305.41	94	51100165549(A06)A06.fsa	27.69	1532	61100126605_(A06)_F01.fsa	472.786	2101	71100127707_(A08)_H01.fsa	44.5305	159	81100127707_(A07)_G01.fsa	255.115	184	91000127707_(A07)_G01.fsa	262.551	102	101100107707_(A07)_G01.fsa	222.024	418	111210111007_(A07)_G01.fsa	273.188	758	20191210121007_(A07)_G01.fsa	253.191	79	1312110021007_(A07)_G01.fsa	483.37	51
2019.01.25O_A10_A10.fsa	16.07	2519	21100136806_(A03)_C01.fsa	167.37	1177	31100156930_(3A07)_A07.fsa		820	41100158282_(4A07)_A07.fsa	305.93	132	51100165549(A06)A06.fsa	29.31	28483	61100126605_(A06)_F01.fsa	474.031	79	71100127707_(A08)_H01.fsa	50.8997	3845	81100127707_(A07)_G01.fsa	260.081	1526	91000127707_(A07)_G01.fsa	263.177	111	101100107707_(A07)_G01.fsa	227.699	1539	111210111007_(A07)_G01.fsa	274.485	2197	20191210121007_(A07)_G01.fsa	262.974	1422	1312110021007_(A07)_G01.fsa	485.096	400
2019.01.25O_A10_A10.fsa	16.79	22442	21100136806_(A03)_C01.fsa	168.4	13185	31100156930_(3A07)_A07.fsa		418	41100158282_(4A07)_A07.fsa	313.35	89	51100165549(A06)A06.fsa	33.23	825	61100126605_(A06)_F01.fsa	475.451	247	71100127707_(A08)_H01.fsa	53.9264	413	81100127707_(A07)_G01.fsa	262.984	4600	91000127707_(A07)_G01.fsa	264.31	146	101100107707_(A07)_G01.fsa	234.57	68	111210111007_(A07)_G01.fsa	286.738	62	20191210121007_(A07)_G01.fsa	265.936	64	1312110021007_(A07)_G01.fsa	485.265	9877
2019.01.25O_A10_A10.fsa	18.32	11229	21100136806_(A03)_C01.fsa	169.34	1018	31100156930_(3A07)_A07.fsa		2553	41100158282_(4A07)_A07.fsa	314.43	1082	51100165549(A06)A06.fsa	36.97	70	61100126605_(A06)_F01.fsa	477.529	127	71100127707_(A08)_H01.fsa	55.0807	264	81100127707_(A07)_G01.fsa	263.65	145	91000127707_(A07)_G01.fsa	267.778	74	101100107707_(A07)_G01.fsa	245.436	365	111210111007_(A07)_G01.fsa	288.621	51	20191210121007_(A07)_G01.fsa	271.227	68	1312110021007_(A07)_G01.fsa	485.703	50
2019.01.25O_A10_A10.fsa	19.28	5125	21100136806_(A03)_C01.fsa	171.22	431	31100156930_(3A07)_A07.fsa		577	41100158282_(4A07)_A07.fsa	319.15	103	51100165549(A06)A06.fsa	40.77	109	61100126605_(A06)_F01.fsa	478.883	729	71100127707_(A08)_H01.fsa	58.0659	1969	81100127707_(A07)_G01.fsa	264.039	72	91000127707_(A07)_G01.fsa	269.344	55	101100107707_(A07)_G01.fsa	245.825	1324	111210111007_(A07)_G01.fsa	294.363	89	20191210121007_(A07)_G01.fsa	275.332	12203	1312110021007_(A07)_G01.fsa	488.481	83
2019.01.25O_A10_A10.fsa	22.73	849	21100136806_(A03)_C01.fsa	173.19	1316	31100156930_(3A07)_A07.fsa		13707	41100158282_(4A07)_A07.fsa	321.24	6374	51100165549(A06)A06.fsa	43.76	67	61100126605_(A06)_F01.fsa	480.239	1084	71100127707_(A08)_H01.fsa	60.8708	125	81100127707_(A07)_G01.fsa	274.274	157	91000127707_(A07)_G01.fsa	270.174	89	101100107707_(A07)_G01.fsa	253.808	535	111210111007_(A07)_G01.fsa	312.076	207	20191210121007_(A07)_G01.fsa	279.835	80	1312110021007_(A07)_G01.fsa	489.048	288
2019.01.25O_A10_A10.fsa	24.01	97	21100136806_(A03)_C01.fsa	174.21	85	31100156930_(3A07)_A07.fsa		2607	41100158282_(4A07)_A07.fsa	322.28	1195	51100165549(A06)A06.fsa	48.73	420	61100126605_(A06)_F01.fsa	484.191	236	71100127707_(A08)_H01.fsa	61.3487	91	81100127707_(A07)_G01.fsa	279.539	239	91000127707_(A07)_G01.fsa	273.849	102	101100107707_(A07)_G01.fsa	255.709	220	111210111007_(A07)_G01.fsa	314.994	3145	20191210121007_(A07)_G01.fsa	281.234	3349	1312110021007_(A07)_G01.fsa	489.614	60
2019.01.25O_A10_A10.fsa	24.73	407	21100136806_(A03)_C01.fsa	175.15	2450	31100156930_(3A07)_A07.fsa		352	41100158282_(4A07)_A07.fsa	323.24	6772	51100165549(A06)A06.fsa	79.63	113	61100126605_(A06)_F01.fsa	489.906	82	71100127707_(A08)_H01.fsa	65.3654	102	81100127707_(A07)_G01.fsa	279.86	319	91000127707_(A07)_G01.fsa	274.351	211	101100107707_(A07)_G01.fsa	261.23	1804	111210111007_(A07)_G01.fsa	322.015	18527	20191210121007_(A07)_G01.fsa	285.929	95	1312110021007_(A07)_G01.fsa	491.647	85
2019.01.25O_A10_A10.fsa	27.06	1223	21100136806_(A03)_C01.fsa	177.03	3147	31100156930_(3A07)_A07.fsa		759	41100158282_(4A07)_A07.fsa	328	51	51100165549(A06)A06.fsa	86.47	485	61100126605_(A06)_F01.fsa	491.748	235	71100127707_(A08)_H01.fsa	69.0475	18885	81100127707_(A07)_G01.fsa	281.266	50	91000127707_(A07)_G01.fsa	274.404	58	101100107707_(A07)_G01.fsa	263.577	674	111210111007_(A07)_G01.fsa	326.264	281	20191210121007_(A07)_G01.fsa	287.165	217	1312110021007_(A07)_G01.fsa	491.925	206
2019.01.25O_A10_A10.fsa	30.35	261	21100136806_(A03)_C01.fsa	179	415	31100156930_(3A07)_A07.fsa		664	41100158282_(4A07)_A07.fsa	330.73	51	51100165549(A06)A06.fsa	88.12	110	61100126605_(A06)_F01.fsa	498.318	223	71100127707_(A08)_H01.fsa	72.5036	239	81100127707_(A07)_G01.fsa	281.66	61	91000127707_(A07)_G01.fsa	278.623	98	101100107707_(A07)_G01.fsa	265.858	1480	111210111007_(A07)_G01.fsa	326.685	315	20191210121007_(A07)_G01.fsa	290.275	595	1312110021007_(A07)_G01.fsa	494.239	90
2019.01.25O_A10_A10.fsa	31.07	607	21100136806_(A03)_C01.fsa	180.53	244	31100156930_(3A07)_A07.fsa	1.8	1133	41100158282_(4A07)_A07.fsa	331.73	528	51100165549(A06)A06.fsa	89.04	2701	61100126606_(A07)_G01.fsa	8.40682	857	71100127707_(A08)_H01.fsa	75.3672	129	81100127707_(A07)_G01.fsa	283.107	68	91000127707_(A07)_G01.fsa	281.713	52	101100107707_(A07)_G01.fsa	281.995	556	111210111007_(A07)_G01.fsa	335.751	53	20191210121007_(A07)_G01.fsa	291.191	72	1312110021007_(A07)_G01.fsa	501	427
2019.01.25O_A10_A10.fsa	31.79	349	21100136806_(A03)_C01.fsa	181.47	4580	31100156930_(3A07)_A07.fsa	4.66	1395	41100158282_(4A07)_A07.fsa	345.87	3357	51100165549(A06)A06.fsa	94.64	317	61100126606_(A07)_G01.fsa	11.055	27701	71100127707_(A08)_H01.fsa	77.578	13714	81100127707_(A07)_G01.fsa	299.792	2143	91000127707_(A07)_G01.fsa	287.642	51	101100107707_(A07)_G01.fsa	282.07	2791	111210111007_(A07)_G01.fsa	335.948	161	20191210121007_(A07)_G01.fsa	298.645	229	1312110021007_(A07)_G01.fsa	505.12	55
2019.01.25O_A10_A10.fsa	33.24	1071	21100136806_(A03)_C01.fsa	184.54	305	31100156930_(3A07)_A07.fsa	6.32	972	41100158282_(4A07)_A07.fsa	356.62	74	51100165549(A06)A06.fsa	99.64	53	61100126606_(A07)_G01.fsa	14.615	186	71100127707_(A08)_H01.fsa	81.6308	57	81100127707_(A07)_G01.fsa	302.452	55	91000127707_(A07)_G01.fsa	287.743	82	101100107707_(A07)_G01.fsa	286.625	747	111210111007_(A07)_G01.fsa	338.276	61	20191210121007_(A07)_G01.fsa	312.166	479	1312110021007_(A07)_G01.fsa	506.444	93
2019.01.25O_A10_A10.fsa	35.46	789	21100136806_(A03)_C01.fsa	187.43	3200	31100156930_(3A07)_A07.fsa	10.6	1122	41100158282_(4A07)_A07.fsa	385.27	567	51100165549(A06)A06.fsa	102.22	88	61100126606_(A07)_G01.fsa	14.7158	140	71100127707_(A08)_H01.fsa	83.0547	87	81100127707_(A07)_G01.fsa	303.078	766	91000127707_(A07)_G01.fsa	291.62	509	101100107707_(A07)_G01.fsa	298.128	231	111210111007_(A07)_G01.fsa	340.786	155	20191210121007_(A07)_G01.fsa	316.083	64	1312110021007_(A07)_G01.fsa	524.86	94
2019.01.25O_A10_A10.fsa	37.41	72	21100136806_(A03)_C01.fsa	188.45	100	31100156930_(3A07)_A07.fsa	16.39	325	41100158282_(4A07)_A07.fsa	387.6	343	51100165549(A06)A06.fsa	110.02	55	61100126606_(A07)_G01.fsa	30.9123	133	71100127707_(A08)_H01.fsa	85.7058	50	81100127707_(A07)_G01.fsa	312.537	111	91000127707_(A07)_G01.fsa	297.215	6653	101100107707_(A07)_G01.fsa	300.371	69	111210111007_(A07)_G01.fsa	344.162	418	20191210121007_(A07)_G01.fsa	317.135	121	1312110021007_(A07)_G01.fsa	524.906	685
2019.01.25O_A10_A10.fsa	39.53	481	21100136806_(A03)_C01.fsa	190.07	3685	31100156930_(3A07)_A07.fsa	19.62	129	41100158282_(4A07)_A07.fsa	388.87	67	51100165549(A06)A06.fsa	116.7	50	61100126606_(A07)_G01.fsa	31.5567	130	71100127707_(A08)_H01.fsa	89.3034	452	81100127707_(A07)_G01.fsa	316.572	928	91000127707_(A07)_G01.fsa	301.487	489	101100107707_(A07)_G01.fsa	302.201	1119	111210111007_(A07)_G01.fsa	347.593	71	20191210121007_(A07)_G01.fsa	318.568	138	1312110021007_(A07)_G01.fsa	550.712	405
2019.01.25O_A10_A10.fsa	45.06	421	21100136806_(A03)_C01.fsa	191.09	2101	31100156930_(3A07)_A07.fsa	24.65	590	41100158282_(4A07)_A07.fsa	399.23	91	51100165549(A06)A06.fsa	122.98	206	61100126606_(A07)_G01.fsa	37.7278	357	71100127707_(A08)_H01.fsa	96.165	585	81100127707_(A07)_G01.fsa	317.31	145	91000127707_(A07)_G01.fsa	306.978	60	101100107707_(A07)_G01.fsa	303.112	367	111210111007_(A07)_G01.fsa	349.15	71	20191210121007_(A07)_G01.fsa	325.465	78	1312110021007_(A07)_G01.fsa	562.014	454
2019.01.25O_A10_A10.fsa	46.37	389	21100136806_(A03)_C01.fsa	192.28	79	31100156930_(3A07)_A07.fsa	25.7	571	41100158282_(4A07)_A07.fsa	433.23	82	51100165549(A06)A06.fsa	124.07	179	61100126606_(A07)_G01.fsa	41.5225	863	71100127707_(A08)_H01.fsa	99.5896	73	81100127707_(A07)_G01.fsa	328.168	154	91000127707_(A07)_G01.fsa	307.751	436	101100107707_(A07)_G01.fsa	304.442	73	111210111007_(A07)_G01.fsa	349.266	65	20191210121007_(A07)_G01.fsa	332.083	57	1312110021007_(A07)_G01.fsa	562.252	62
2019.01.25O_A10_A10.fsa	48.5	62	21100136806_(A03)_C01.fsa	194.32	247	31100156930_(3A07)_A07.fsa	31.43	1110	41100158282_(4A07)_A07.fsa	464.77	102	51100165549(A06)A06.fsa	131.24	100	61100126606_(A07)_G01.fsa	51.8694	25821	71100127707_(A08)_H01.fsa	104.771	414	81100127707_(A07)_G01.fsa	329.213	91	91000127707_(A07)_G01.fsa	316.802	71	101100107707_(A07)_G01.fsa	304.976	2447	111210111007_(A07)_G01.fsa	351.375	54	20191210121007_(A07)_G01.fsa	333.487	77	1312110021007_(A07)_G01.fsa	568.236	100
2019.01.25O_A10_A10.fsa	53.16	1388	21100136806_(A03)_C01.fsa	196.61	127	31100156930_(3A07)_A07.fsa	36.07	364	41100158282_(4A07)_A07.fsa	473.77	165	51100165549(A06)A06.fsa	131.85	88	61100126606_(A07)_G01.fsa	53.5275	7482	71100127707_(A08)_H01.fsa	110.851	76	81100127707_(A07)_G01.fsa	330.197	121	91000127707_(A07)_G01.fsa	319.376	100	101100107707_(A07)_G01.fsa	305.517	298	111210111007_(A07)_G01.fsa	352.212	248	20191210121007_(A07)_G01.fsa	347.711	64	1312110021007_(A07)_G01.fsa	575.66	348
2019.01.25O_A10_A10.fsa	56.36	67	21100136806_(A03)_C01.fsa	197.8	729	31100156930_(3A07)_A07.fsa	38.74	148	41100158282_(4A07)_A07.fsa	497.98	159	51100165549(A06)A06.fsa	135.25	222	61100126606_(A07)_G01.fsa	63.215	170	71100127707_(A08)_H01.fsa	113.067	586	81100127707_(A07)_G01.fsa	330.807	139	91000127707_(A07)_G01.fsa	319.691	64	101100107707_(A07)_G01.fsa	305.773	139	111210111007_(A07)_G01.fsa	355.53	701	20191210121007_(A07)_G01.fsa	361.564	69	1312110021007_(A07)_G01.fsa	576.346	470
2019.01.25O_A10_A10.fsa	57.4	75	21100136806_(A03)_C01.fsa	198.81	1084	31100156930_(3A07)_A07.fsa	39.7	85	41100158282_(4A07)_A07.fsa	554.39	200	51100165549(A06)A06.fsa	136.08	82	61100126606_(A07)_G01.fsa	63.2261	131	71100127707_(A08)_H01.fsa	113.795	69	81100127707_(A07)_G01.fsa	335.558	120	91000127707_(A07)_G01.fsa	321.85	1609	101100107707_(A07)_G01.fsa	313.086	441	111210111007_(A07)_G01.fsa	363.271	119	20191210121007_(A07)_G01.fsa	363.958	878	1312110021007_(A07)_G01.fsa	579.698	1913
2019.01.25O_A10_A10.fsa	71.96	2493	21100136806_(A03)_C01.fsa	200.44	236	31100156930_(3A07)_A07.fsa	41.34	232	41100158282_(4A07)_A07.fsa	570.24	68	51100165549(A06)A06.fsa	139.61	811	61100126606_(A07)_G01.fsa	63.7951	172	71100127707_(A08)_H01.fsa	114.522	95	81100127707_(A07)_G01.fsa	337.296	248	91000127707_(A07)_G01.fsa	323.285	93	101100107707_(A07)_G01.fsa	323.81	266	111210111007_(A07)_G01.fsa	365.466	484	20191210121007_(A07)_G01.fsa	379.01	197	1312110021007_(A08)_H01.fsa	24.7536	61
2019.01.25O_A10_A10.fsa	75.37	50	21100136806_(A03)_C01.fsa	201.24	82	31100156930_(3A07)_A07.fsa	42.24	50	41100158282_(4A07)_A07.fsa	570.63	61	51100165549(A06)A06.fsa	146.41	420	61100126606_(A07)_G01.fsa	67.5068	223	71100127707_(A08)_H01.fsa	115.823	128	81100127707_(A07)_G01.fsa	340.52	116	91000127707_(A07)_G01.fsa	323.325	507	101100107707_(A07)_G01.fsa	325.42	1267	111210111007_(A07)_G01.fsa	367.469	528	20191210121007_(A07)_G01.fsa	379.808	62	1312110021007_(A08)_H01.fsa	28.7797	219
2019.01.25O_A10_A10.fsa	77.96	1479	21100136806_(A03)_C01.fsa	202.49	235	31100156930_(3A07)_A07.fsa	43.73	86	41100158282_(4A07)_A07.fsa	587.18	369	51100165549(A06)A06.fsa	148.73	229	61100126606_(A07)_G01.fsa	74.0744	160	71100127707_(A08)_H01.fsa	116.263	93	81100127707_(A07)_G01.fsa	345.431	807	91000127707_(A07)_G01.fsa	326.718	2169	101100107707_(A07)_G01.fsa	331.209	63	111210111007_(A07)_G01.fsa	375.308	1730	20191210121007_(A07)_G01.fsa	380.993	76	1312110021007_(A08)_H01.fsa	33.4071	1610
2019.01.25O_A10_A10.fsa	81.84	53	21100136806_(A03)_C01.fsa	203.55	223	31100156930_(3A07)_A07.fsa	48.66	1713	41100158282_(4A07)_A07.fsa	636.95	60	51100165549(A06)A06.fsa	171.3	1390	61100126606_(A07)_G01.fsa	76.835	343	71100127707_(A08)_H01.fsa	132.329	1003	81100127707_(A07)_G01.fsa	345.923	64	91000127707_(A07)_G01.fsa	327.641	83	101100107707_(A07)_G01.fsa	333.287	158	111210111007_(A07)_G01.fsa	375.725	1401	20191210121007_(A07)_G01.fsa	385.238	57	1312110021007_(A08)_H01.fsa	37.4774	125
2019.01.25O_A10_A10.fsa	89.83	12370	21100136806_(A03)_C01.fsa	204.7	857	31100156930_(3A07)_A07.fsa	51.93	211	41100158282_(4A07)_A07.fsa	673.98	114	51100165549(A06)A06.fsa	173.42	219	61100126606_(A07)_G01.fsa	78.0997	611	71100127707_(A08)_H01.fsa	144.724	62	81100127707_(A07)_G01.fsa	363.909	416	91000127707_(A07)_G01.fsa	327.694	78	101100107707_(A07)_G01.fsa	334.894	55	111210111007_(A07)_G01.fsa	379.138	410	20191210121007_(A07)_G01.fsa	385.792	2233	1312110021007_(A08)_H01.fsa	42.2068	209
2019.01.25O_A10_A10.fsa	91.22	207	21100136806_(A03)_C01.fsa	205.68	27701	31100156930_(3A07)_A07.fsa	52.95	171	41100165469_(4A08)_A08.fsa		1122	51100165549(A06)A06.fsa	174.51	406	61100126606_(A07)_G01.fsa	79.4185	569	71100127707_(A08)_H01.fsa	145.085	6659	81100127707_(A07)_G01.fsa	364.569	410	91000127707_(A07)_G01.fsa	333.837	354	101100107707_(A07)_G01.fsa	356.487	232	111210111007_(A07)_G01.fsa	386.853	73	20191210121007_(A07)_G01.fsa	386.116	91	1312110021007_(A08)_H01.fsa	43.3622	57
2019.01.25O_A10_A10.fsa	92.25	359	21100136806_(A03)_C01.fsa	208.33	163	31100156930_(3A07)_A07.fsa	55.3	74	41100165469_(4A08)_A08.fsa		389	51100165549(A06)A06.fsa	175.72	69	61100126606_(A07)_G01.fsa	86.5087	59	71100127707_(A08)_H01.fsa	149.563	103	81100127707_(A07)_G01.fsa	365.235	82	91000127707_(A07)_G01.fsa	340.812	57	101100107707_(A07)_G01.fsa	368.484	1341	111210111007_(A07)_G01.fsa	397.566	124	20191210121007_(A07)_G01.fsa	386.528	56	1312110021007_(A08)_H01.fsa	46.7887	50
2019.01.25O_A10_A10.fsa	94.67	161	21100136806_(A03)_C01.fsa	210.63	298	31100156930_(3A07)_A07.fsa	57.08	254	41100165469_(4A08)_A08.fsa		506	51100165549(A06)A06.fsa	179.87	53	61100126606_(A07)_G01.fsa	89.8175	523	71100127707_(A08)_H01.fsa	150.693	578	81100127707_(A07)_G01.fsa	370.613	1461	91000127707_(A07)_G01.fsa	344.359	85	101100107707_(A07)_G01.fsa	369.09	463	111210111007_(A07)_G01.fsa	401.237	101	20191210121007_(A07)_G01.fsa	389.022	98	1312110021007_(A08)_H01.fsa	49.8744	95
2019.01.25O_A10_A10.fsa	96.82	367	21100136806_(A03)_C01.fsa	212.04	75	31100156930_(3A07)_A07.fsa	60.75	89	41100165469_(4A08)_A08.fsa		262	51100165549(A06)A06.fsa	191.71	95	61100126606_(A07)_G01.fsa	93.7742	139	71100127707_(A08)_H01.fsa	154.299	307	81100127707_(A07)_G01.fsa	372.056	93	91000127707_(A07)_G01.fsa	346.08	108	101100107707_(A07)_G01.fsa	375.791	68	111210111007_(A07)_G01.fsa	408.329	73	20191210121007_(A07)_G01.fsa	389.177	59	1312110021007_(A08)_H01.fsa	50.4094	234
2019.01.25O_A10_A10.fsa	97.76	917	21100136806_(A03)_C01.fsa	212.92	186	31100156930_(3A07)_A07.fsa	63.08	232	41100165469_(4A08)_A08.fsa		115	51100165549(A06)A06.fsa	194.9	186	61100126606_(A07)_G01.fsa	98.5766	52	71100127707_(A08)_H01.fsa	160.349	216	81100127707_(A07)_G01.fsa	372.277	645	91000127707_(A07)_G01.fsa	348.23	50	101100107707_(A07)_G01.fsa	380.953	1868	111210111007_(A07)_G01.fsa	416.663	60	20191210121007_(A07)_G01.fsa	390.116	246	1312110021007_(A08)_H01.fsa	57.4884	268
2019.01.25O_A10_A10.fsa	101.84	986	21100136806_(A03)_C01.fsa	215.12	140	31100156930_(3A07)_A07.fsa	64.17	64	41100165469_(4A08)_A08.fsa		261	51100165549(A06)A06.fsa	197.54	261	61100126606_(A07)_G01.fsa	99.034	56	71100127707_(A08)_H01.fsa	164.069	720	81100127707_(A07)_G01.fsa	375.372	64	91000127707_(A07)_G01.fsa	352.801	113	101100107707_(A07)_G01.fsa	383.956	256	111210111007_(A07)_G01.fsa	433.063	3350	20191210121007_(A07)_G01.fsa	390.61	534	1312110021007_(A08)_H01.fsa	57.6005	112
2019.01.25O_A10_A10.fsa	102.72	5113	21100136806_(A03)_C01.fsa	216.26	133	31100156930_(3A07)_A07.fsa	66.19	125	41100165469_(4A08)_A08.fsa		981	51100165549(A06)A06.fsa	199.53	340	61100126606_(A07)_G01.fsa	99.5162	69	71100127707_(A08)_H01.fsa	165.129	136	81100127707_(A07)_G01.fsa	375.812	495	91000127707_(A07)_G01.fsa	367.7	1032	101100107707_(A07)_G01.fsa	384.01	80	111210111007_(A07)_G01.fsa	440.302	57	20191210121007_(A07)_G01.fsa	396.478	110	1312110021007_(A08)_H01.fsa	64.9675	73
2019.01.25O_A10_A10.fsa	105.27	70	21100136806_(A03)_C01.fsa	217.4	130	31100156930_(3A07)_A07.fsa	74.24	61	41100165469_(4A08)_A08.fsa		381	51100165549(A06)A06.fsa	207.94	245	61100126606_(A07)_G01.fsa	101.793	99	71100127707_(A08)_H01.fsa	165.427	102	81100127707_(A07)_G01.fsa	382.433	10736	91000127707_(A07)_G01.fsa	372.709	52	101100107707_(A07)_G01.fsa	406.82	55	111210111007_(A07)_G01.fsa	441.132	70	20191210121007_(A07)_G01.fsa	408.348	97	1312110021007_(A08)_H01.fsa	69.1948	301
2019.01.25O_A10_A10.fsa	106.33	108	21100136806_(A03)_C01.fsa	218.63	357	31100156930_(3A07)_A07.fsa	75.72	84	41100165469_(4A08)_A08.fsa		6647	51100165549(A06)A06.fsa	212.15	504	61100126606_(A07)_G01.fsa	113.599	183	71100127707_(A08)_H01.fsa	168.767	139	81100127707_(A07)_G01.fsa	385.148	367	91000127707_(A07)_G01.fsa	376.564	113	101100107707_(A07)_G01.fsa	409.425	61	111210111007_(A07)_G01.fsa	446.812	494	20191210121007_(A07)_G01.fsa	415.882	119	1312110021007_(A08)_H01.fsa	77.6444	216
2019.01.25O_A10_A10.fsa	107.21	474	21100136806_(A03)_C01.fsa	219.77	863	31100156930_(3A07)_A07.fsa	76.44	138	41100165469_(4A08)_A08.fsa		7851	51100165549(A06)A06.fsa	214.8	768	61100126606_(A07)_G01.fsa	114.772	125	71100127707_(A08)_H01.fsa	170.57	129	81100127707_(A07)_G01.fsa	385.346	99	91000127707_(A07)_G01.fsa	378.783	666	101100107707_(A07)_G01.fsa	411.721	861	111210111007_(A07)_G01.fsa	447.862	61	20191210121007_(A07)_G01.fsa	420.404	55	1312110021007_(A08)_H01.fsa	82.2861	97
2019.01.25O_A10_A10.fsa	108.1	289	21100136806_(A03)_C01.fsa	220.64	25821	31100156930_(3A07)_A07.fsa	79.05	307	41100165469_(4A08)_A08.fsa	0.05	2849	51100165549(A06)A06.fsa	215.81	2286	61100126606_(A07)_G01.fsa	118.544	754	71100127707_(A08)_H01.fsa	172.299	1177	81100127707_(A07)_G01.fsa	389.713	198	91000127707_(A07)_G01.fsa	386.749	210	101100107707_(A07)_G01.fsa	413.896	58	111210111007_(A07)_G01.fsa	452.917	339	20191210121007_(A07)_G01.fsa	420.848	57	1312110021007_(A08)_H01.fsa	82.5833	248
2019.01.25O_A10_A10.fsa	110.32	537	21100136806_(A03)_C01.fsa	221.52	7482	31100156930_(3A07)_A07.fsa	82.08	59	41100165469_(4A08)_A08.fsa	6.81	3640	51100165549(A06)A06.fsa	218.33	92	61100126606_(A07)_G01.fsa	119.617	3915	71100127707_(A08)_H01.fsa	180.447	691	81100127707_(A07)_G01.fsa	395.85	245	91000127707_(A07)_G01.fsa	390.509	973	101100107707_(A07)_G01.fsa	414.128	126	111210111007_(A07)_G01.fsa	453.955	94	20191210121007_(A07)_G01.fsa	424.987	1288	1312110021007_(A08)_H01.fsa	83.2166	823
2019.01.25O_A10_A10.fsa	111.21	3114	21100136806_(A03)_C01.fsa	222.48	170	31100156930_(3A07)_A07.fsa	84.33	62	41100165469_(4A08)_A08.fsa	9.21	270	51100165549(A06)A06.fsa	221.18	89	61100126606_(A07)_G01.fsa	122.378	32455	71100127707_(A08)_H01.fsa	181.511	101	81100127707_(A07)_G01.fsa	396.219	292	91000127707_(A07)_G01.fsa	392.552	61	101100107707_(A07)_G01.fsa	428.086	402	111210111007_(A07)_G01.fsa	458.054	1094	20191210121007_(A07)_G01.fsa	425.216	1632	1312110021007_(A08)_H01.fsa	86.6127	797
2019.01.25O_A10_A10.fsa	112.29	306	21100136806_(A03)_C01.fsa	225.01	131	31100156930_(3A07)_A07.fsa	86.62	4558	41100165469_(4A08)_A08.fsa	10.52	3793	51100165549(A06)A06.fsa	225.66	248	61100126606_(A07)_G01.fsa	122.495	167	71100127707_(A08)_H01.fsa	186.688	310	81100127707_(A07)_G01.fsa	403.059	133	91000127707_(A07)_G01.fsa	396.58	959	101100107707_(A07)_G01.fsa	429.092	11031	111210111007_(A07)_G01.fsa	460.562	396	20191210121007_(A07)_G01.fsa	427.432	187	1312110021007_(A08)_H01.fsa	90.6519	744
2019.01.25O_A10_A10.fsa	114.98	126	21100136806_(A03)_C01.fsa	226.41	172	31100156930_(3A07)_A07.fsa	91.88	208	41100165469_(4A08)_A08.fsa	12.88	2040	51100165549(A06)A06.fsa	230.73	614	61100126606_(A07)_G01.fsa	130.396	11230	71100127707_(A08)_H01.fsa	190.791	998	81100127707_(A07)_G01.fsa	404.003	91	91000127707_(A07)_G01.fsa	403.944	347	101100107707_(A07)_G01.fsa	435.74	156	111210111007_(A07)_G01.fsa	464.505	108	20191210121007_(A07)_G01.fsa	430.063	473	1312110021007_(A08)_H01.fsa	102.478	1188
2019.01.25O_A10_A10.fsa	118.13	59	21100136806_(A03)_C01.fsa	227.19	223	31100156930_(3A07)_A07.fsa	96.16	83	41100165469_(4A08)_A08.fsa	14.35	89	51100165549(A06)A06.fsa	232.63	146	61100126606_(A07)_G01.fsa	136.527	141	71100127707_(A08)_H01.fsa	191.203	51	81100127707_(A07)_G01.fsa	405.369	2389	91000127707_(A07)_G01.fsa	404.9	133	101100107707_(A07)_G01.fsa	440.87	77	111210111007_(A07)_G01.fsa	464.684	73	20191210121007_(A07)_G01.fsa	437.757	203	1312110021007_(A08)_H01.fsa	106.499	73
2019.01.25O_A10_A10.fsa	119.04	221	21100136806_(A03)_C01.fsa	227.97	160	31100156930_(3A07)_A07.fsa	104.15	3223	41100165469_(4A08)_A08.fsa	15.24	168	51100165549(A06)A06.fsa	241.44	553	61100126606_(A07)_G01.fsa	147.771	78	71100127707_(A08)_H01.fsa	198.632	81	81100127707_(A07)_G01.fsa	407.637	2503	91000127707_(A07)_G01.fsa	407.452	1372	101100107707_(A07)_G01.fsa	441.741	2234	111210111007_(A07)_G01.fsa	465.864	4670	20191210121007_(A07)_G01.fsa	450.648	73	1312110021007_(A08)_H01.fsa	107.771	196
2019.01.25O_A10_A10.fsa	122.49	142	21100136806_(A03)_C01.fsa	229.19	343	31100156930_(3A07)_A07.fsa	105.78	235	41100165469_(4A08)_A08.fsa	17.75	425	51100165549(A06)A06.fsa	243.42	212	61100126606_(A07)_G01.fsa	159.014	646	71100127707_(A08)_H01.fsa	200.12	109	81100127707_(A07)_G01.fsa	417.057	185	91000127707_(A07)_G01.fsa	416.505	105	101100107707_(A07)_G01.fsa	448.363	1498	111210111007_(A07)_G01.fsa	468.019	477	20191210121007_(A07)_G01.fsa	451.111	696	1312110021007_(A08)_H01.fsa	111.065	61
2019.01.25O_A10_A10.fsa	123.49	730	21100136806_(A03)_C01.fsa	230.24	611	31100156930_(3A07)_A07.fsa	110.99	55	41100165469_(4A08)_A08.fsa	20	2560	51100165549(A06)A06.fsa	255.34	80	61100126606_(A07)_G01.fsa	159.967	596	71100127707_(A08)_H01.fsa	205.908	160	81100127707_(A07)_G01.fsa	417.237	133	91000127707_(A07)_G01.fsa	428.487	1994	101100107707_(A07)_G01.fsa	453.383	100	111210111007_(A07)_G01.fsa	477.138	600	20191210121007_(A07)_G01.fsa	456.587	93	1312110021007_(A08)_H01.fsa	114.757	60
2019.01.25O_A10_A10.fsa	125.88	57	21100136806_(A03)_C01.fsa	231.28	569	31100156930_(3A07)_A07.fsa	113.87	139	41100165469_(4A08)_A08.fsa	23.15	1159	51100165549(A06)A06.fsa	256.25	78	61100126606_(A07)_G01.fsa	167.352	120	71100127707_(A08)_H01.fsa	209.792	351	81100127707_(A07)_G01.fsa	418.875	345	91000127707_(A07)_G01.fsa	428.52	400	101100107707_(A07)_G01.fsa	455.506	54	111210111007_(A07)_G01.fsa	478.195	130	20191210121007_(A07)_G01.fsa	472.2	66	1312110021007_(A08)_H01.fsa	122.282	504
2019.01.25O_A10_A10.fsa	127.16	53	21100136806_(A03)_C01.fsa	232.41	59	31100156930_(3A07)_A07.fsa	114.54	58	41100165469_(4A08)_A08.fsa	26.39	344	51100165549(A06)A06.fsa	257.41	68	61100126606_(A07)_G01.fsa	167.807	137	71100127707_(A08)_H01.fsa	225.676	195	81100127707_(A07)_G01.fsa	422.643	68	91000127707_(A07)_G01.fsa	429.897	908	101100107707_(A07)_G01.fsa	470.134	422	111210111007_(A07)_G01.fsa	478.528	273	20191210121007_(A07)_G01.fsa	476.258	51	1312110021007_(A08)_H01.fsa	122.772	96
2019.01.25O_A10_A10.fsa	134.87	1115	21100136806_(A03)_C01.fsa	235.18	523	31100156930_(3A07)_A07.fsa	116.65	175	41100165469_(4A08)_A08.fsa	28.99	553	51100165549(A06)A06.fsa	258.44	618	61100126606_(A07)_G01.fsa	168.136	202	71100127707_(A08)_H01.fsa	231.256	1433	81100127707_(A07)_G01.fsa	423.955	89	91000127707_(A07)_G01.fsa	430.063	89	101100107707_(A07)_G01.fsa	476.941	244	111210111007_(A07)_G01.fsa	480.285	60	20191210121007_(A07)_G01.fsa	476.274	126	1312110021007_(A08)_H01.fsa	126.25	256
2019.01.25O_A10_A10.fsa	136.65	59	21100136806_(A03)_C01.fsa	237.26	139	31100156930_(3A07)_A07.fsa	118.62	9369	41100165469_(4A08)_A08.fsa	32.46	3046	51100165549(A06)A06.fsa	264.94	182	61100126606_(A07)_G01.fsa	175.827	107	71100127707_(A08)_H01.fsa	237.556	312	81100127707_(A08)_H01.fsa	6.65939	182	91000127707_(A08)_H01.fsa	10.6109	3379	101100107707_(A08)_H01.fsa	3.30852	15928	111210111007_(A08)_H01.fsa	8.11222	63	20191210121007_(A08)_H01.fsa	1.67618	174	1312110021007_(A08)_H01.fsa	128.149	100
2019.01.25O_A10_A10.fsa	138.53	394	21100136806_(A03)_C01.fsa	238.21	52	31100156930_(3A07)_A07.fsa	121.86	107	41100165469_(4A08)_A08.fsa	33.88	6795	51100165549(A06)A06.fsa	282.46	181	61100126606_(A07)_G01.fsa	175.832	78	71100127707_(A08)_H01.fsa	246.9	59	81100127707_(A08)_H01.fsa	8.98319	63	91000127707_(A08)_H01.fsa	13.8203	543	101100107707_(A08)_H01.fsa	15.2203	690	111210111007_(A08)_H01.fsa	9.34285	84	20191210121007_(A08)_H01.fsa	5.66431	52	1312110021007_(A08)_H01.fsa	138.011	294
2019.01.25O_A10_A10.fsa	144.65	61	21100136806_(A03)_C01.fsa	239.33	56	31100156930_(3A07)_A07.fsa	122.83	70	41100165469_(4A08)_A08.fsa	36.4	258	51100165549(A06)A06.fsa	283.56	101	61100126606_(A07)_G01.fsa	183.784	61	71100127707_(A08)_H01.fsa	247.886	73	81100127707_(A08)_H01.fsa	10.129	83	91000127707_(A08)_H01.fsa	18.0323	1165	101100107707_(A08)_H01.fsa	40.436	53	111210111007_(A08)_H01.fsa	9.82314	21459	20191210121007_(A08)_H01.fsa	7.4581	451	1312110021007_(A08)_H01.fsa	144.524	50
2019.01.25O_A10_A10.fsa	146.17	53	21100136806_(A03)_C01.fsa	240.45	69	31100156930_(3A07)_A07.fsa	128.66	181	41100165469_(4A08)_A08.fsa	37.71	217	51100165549(A06)A06.fsa	284.5	204	61100126606_(A07)_G01.fsa	207.345	240	71100127707_(A08)_H01.fsa	248.99	105	81100127707_(A08)_H01.fsa	12.5757	805	91000127707_(A08)_H01.fsa	18.3173	99	101100107707_(A08)_H01.fsa	40.5077	489	111210111007_(A08)_H01.fsa	12.1565	140	20191210121007_(A08)_H01.fsa	10.9635	63	1312110021007_(A08)_H01.fsa	153.439	248
2019.01.25O_A10_A10.fsa	152.51	460	21100136806_(A03)_C01.fsa	241.4	99	31100156930_(3A07)_A07.fsa	129.9	2818	41100165469_(4A08)_A08.fsa	39.56	237	51100165549(A06)A06.fsa	289.52	51	61100126606_(A07)_G01.fsa	209.463	99	71100127707_(A08)_H01.fsa	258.437	434	81100127707_(A08)_H01.fsa	13.9362	1164	91000127707_(A08)_H01.fsa	20.317	4405	101100107707_(A08)_H01.fsa	40.895	289	111210111007_(A08)_H01.fsa	17.0707	808	20191210121007_(A08)_H01.fsa	13.1444	449	1312110021007_(A08)_H01.fsa	161.561	380
2019.01.25O_A10_A10.fsa	156.79	239	21100136806_(A03)_C01.fsa	243.73	183	31100156930_(3A07)_A07.fsa	131.31	167	41100165469_(4A08)_A08.fsa	40.84	1773	51100165549(A06)A06.fsa	293.06	63	61100126606_(A07)_G01.fsa	209.575	78	71100127707_(A08)_H01.fsa	266.471	121	81100127707_(A08)_H01.fsa	20.4503	55	91000127707_(A08)_H01.fsa	32.6461	146	101100107707_(A08)_H01.fsa	45.4223	100	111210111007_(A08)_H01.fsa	17.3608	224	20191210121007_(A08)_H01.fsa	17.9261	65	1312110021007_(A08)_H01.fsa	163.61	50
2019.01.25O_A10_A10.fsa	157.69	964	21100136806_(A03)_C01.fsa	244.68	125	31100156930_(3A07)_A07.fsa	132.11	1121	41100165469_(4A08)_A08.fsa	42.58	92	51100165549(A06)A06.fsa	296.19	405	61100126606_(A07)_G01.fsa	211.401	95	71100127707_(A08)_H01.fsa	268.61	8317	81100127707_(A08)_H01.fsa	23.3437	167	91000127707_(A08)_H01.fsa	34.0547	371	101100107707_(A08)_H01.fsa	45.4792	1004	111210111007_(A08)_H01.fsa	17.7054	86	20191210121007_(A08)_H01.fsa	27.2758	1521	1312110021007_(A08)_H01.fsa	163.833	100
2019.01.25O_A10_A10.fsa	170.71	104	21100136806_(A03)_C01.fsa	246.91	754	31100156930_(3A07)_A07.fsa	139.43	991	41100165469_(4A08)_A08.fsa	43.41	92	51100165549(A06)A06.fsa	298.58	639	61100126606_(A07)_G01.fsa	213.322	54	71100127707_(A08)_H01.fsa	271.9	117	81100127707_(A08)_H01.fsa	34.4833	323	91000127707_(A08)_H01.fsa	39.5064	89	101100107707_(A08)_H01.fsa	50.8913	65	111210111007_(A08)_H01.fsa	17.731	58	20191210121007_(A08)_H01.fsa	28.9014	166	1312110021007_(A08)_H01.fsa	164.286	120
2019.01.25O_A10_A10.fsa	179.71	502	21100136806_(A03)_C01.fsa	247.94	3915	31100156930_(3A07)_A07.fsa	140.94	151	41100165469_(4A08)_A08.fsa	45.23	252	51100165549(A06)A06.fsa	301.86	71	61100126606_(A07)_G01.fsa	225.794	140	71100127707_(A08)_H01.fsa	276.704	372	81100127707_(A08)_H01.fsa	43.6363	65	91000127707_(A08)_H01.fsa	42.9263	122	101100107707_(A08)_H01.fsa	55.1951	1188	111210111007_(A08)_H01.fsa	18.6661	696	20191210121007_(A08)_H01.fsa	40.2526	9927	1312110021007_(A08)_H01.fsa	168.798	805
2019.01.25O_A10_A10.fsa	182.03	90	21100136806_(A03)_C01.fsa	248.89	32455	31100156930_(3A07)_A07.fsa	142.96	5691	41100165469_(4A08)_A08.fsa	47.13	267	51100165549(A06)A06.fsa	305.14	412	61100126606_(A07)_G01.fsa	228.838	75	71100127707_(A08)_H01.fsa	279.096	70	81100127707_(A08)_H01.fsa	43.9812	68	91000127707_(A08)_H01.fsa	46.8339	227	101100107707_(A08)_H01.fsa	55.4039	128	111210111007_(A08)_H01.fsa	26.0539	98	20191210121007_(A08)_H01.fsa	48.8426	86	1312110021007_(A08)_H01.fsa	177.73	81
2019.01.25O_A10_A10.fsa	198.4	122	21100136806_(A03)_C01.fsa	251.03	167	31100156930_(3A07)_A07.fsa	145.78	81	41100165469_(4A08)_A08.fsa	48.51	240	51100165549(A06)A06.fsa	306.03	260	61100126606_(A07)_G01.fsa	233.069	64	71100127707_(A08)_H01.fsa	287.465	120	81100127707_(A08)_H01.fsa	50.5929	4820	91000127707_(A08)_H01.fsa	47.5449	96	101100107707_(A08)_H01.fsa	57.0159	53	111210111007_(A08)_H01.fsa	31.9871	287	20191210121007_(A08)_H01.fsa	51.4825	347	1312110021007_(A08)_H01.fsa	181.702	259
2019.01.25O_A10_A10.fsa	199.29	50	21100136806_(A03)_C01.fsa	251.98	11230	31100156930_(3A07)_A07.fsa	148.38	50	41100165469_(4A08)_A08.fsa	49.43	207	51100165549(A06)A06.fsa	307.2	279	61100126606_(A07)_G01.fsa	237.696	106	71100127707_(A08)_H01.fsa	289.285	345	81100127707_(A08)_H01.fsa	50.9448	744	91000127707_(A08)_H01.fsa	47.8496	88	101100107707_(A08)_H01.fsa	57.2671	100	111210111007_(A08)_H01.fsa	35.1166	54	20191210121007_(A08)_H01.fsa	79.6659	204	1312110021007_(A08)_H01.fsa	185.065	61
2019.01.25O_A10_A10.fsa	200.19	149	21100136806_(A03)_C01.fsa	253.33	141	31100156930_(3A07)_A07.fsa	154.28	94	41100165469_(4A08)_A08.fsa	51.15	1519	51100165549(A06)A06.fsa	312.64	418	61100126606_(A07)_G01.fsa	240.511	99	71100127707_(A08)_H01.fsa	296.133	58	81100127707_(A08)_H01.fsa	53.1819	528	91000127707_(A08)_H01.fsa	49.4993	96	101100107707_(A08)_H01.fsa	61.5586	293	111210111007_(A08)_H01.fsa	35.3855	53	20191210121007_(A08)_H01.fsa	86.135	50	1312110021007_(A08)_H01.fsa	186.599	2157
2019.01.25O_A10_A10.fsa	200.93	192	21100136806_(A03)_C01.fsa	257.61	78	31100156930_(3A07)_A07.fsa	157.32	69	41100165469_(4A08)_A08.fsa	52.15	226	51100165549(A06)A06.fsa	325.27	72	61100126606_(A07)_G01.fsa	241.382	1369	71100127707_(A08)_H01.fsa	296.615	947	81100127707_(A08)_H01.fsa	53.4935	104	91000127707_(A08)_H01.fsa	54.7465	66	101100107707_(A08)_H01.fsa	62.1055	77	111210111007_(A08)_H01.fsa	35.703	303	20191210121007_(A08)_H01.fsa	90.3217	55	1312110021007_(A08)_H01.fsa	188.309	104
2019.01.25O_A10_A10.fsa	208.9	325	21100136806_(A03)_C01.fsa	258.64	646	31100156930_(3A07)_A07.fsa	158.3	78	41100165469_(4A08)_A08.fsa	54.25	2906	51100165549(A06)A06.fsa	327.01	88	61100126606_(A07)_G01.fsa	247.378	81	71100127707_(A08)_H01.fsa	299.335	1092	81100127707_(A08)_H01.fsa	53.9614	105	91000127707_(A08)_H01.fsa	68.7641	159	101100107707_(A08)_H01.fsa	78.5338	60	111210111007_(A08)_H01.fsa	47.8531	728	20191210121007_(A08)_H01.fsa	96.1531	96	1312110021007_(A08)_H01.fsa	191.894	138
2019.01.25O_A10_A10.fsa	212.04	151	21100136806_(A03)_C01.fsa	259.43	596	31100156930_(3A07)_A07.fsa	161.1	70	41100165469_(4A08)_A08.fsa	55.74	105	51100165549(A06)A06.fsa	329.01	70	61100126606_(A07)_G01.fsa	250.736	88	71100127707_(A08)_H01.fsa	299.76	62	81100127707_(A08)_H01.fsa	54.0728	134	91000127707_(A08)_H01.fsa	83.2094	772	101100107707_(A08)_H01.fsa	79.6513	2381	111210111007_(A08)_H01.fsa	49.1428	160	20191210121007_(A08)_H01.fsa	96.2994	136	1312110021007_(A08)_H01.fsa	198.301	6015
2019.01.25O_A10_A10.fsa	214.71	926	21100136806_(A03)_C01.fsa	261.81	120	31100156930_(3A07)_A07.fsa	162.9	74	41100165469_(4A08)_A08.fsa	58.05	2140	51100165549(A06)A06.fsa	330.45	51	61100126606_(A07)_G01.fsa	253.323	112	71100127707_(A08)_H01.fsa	304.701	429	81100127707_(A08)_H01.fsa	55.6986	52	91000127707_(A08)_H01.fsa	84.9915	736	101100107707_(A08)_H01.fsa	85.1378	57	111210111007_(A08)_H01.fsa	49.5384	10747	20191210121007_(A08)_H01.fsa	100.522	98	1312110021007_(A08)_H01.fsa	202.502	348
2019.01.25O_A10_A10.fsa	231.36	461	21100136806_(A03)_C01.fsa	263.78	137	31100156930_(3A07)_A07.fsa	168.59	50	41100165469_(4A08)_A08.fsa	60.39	183	51100165549(A06)A06.fsa	332.56	164	61100126606_(A07)_G01.fsa	254.963	53	71100127707_(A08)_H01.fsa	308.508	7382	81100127707_(A08)_H01.fsa	59.8427	65	91000127707_(A08)_H01.fsa	85.4782	167	101100107707_(A08)_H01.fsa	93.5241	61	111210111007_(A08)_H01.fsa	56.9796	399	20191210121007_(A08)_H01.fsa	107.192	74	1312110021007_(A08)_H01.fsa	202.545	174
2019.01.25O_A10_A10.fsa	267.15	98	21100136806_(A03)_C01.fsa	266.71	202	31100156930_(3A07)_A07.fsa	170.51	93	41100165469_(4A08)_A08.fsa	61.51	132	51100165549(A06)A06.fsa	334.22	262	61100126606_(A07)_G01.fsa	255.958	793	71100127707_(A08)_H01.fsa	309.351	2412	81100127707_(A08)_H01.fsa	65.7592	335	91000127707_(A08)_H01.fsa	90.6308	76	101100107707_(A08)_H01.fsa	99.2922	425	111210111007_(A08)_H01.fsa	59.7717	68	20191210121007_(A08)_H01.fsa	109.162	797	1312110021007_(A08)_H01.fsa	209.153	132
2019.01.25O_A10_A10.fsa	353	55	21100136806_(A03)_C01.fsa	270.18	107	31100156930_(3A07)_A07.fsa	177.96	69	41100165469_(4A08)_A08.fsa	63.58	475	51100165549(A06)A06.fsa	335.48	190	61100126606_(A07)_G01.fsa	256.053	238	71100127707_(A08)_H01.fsa	310.284	200	81100127707_(A08)_H01.fsa	68.6147	2027	91000127707_(A08)_H01.fsa	91.5325	73	101100107707_(A08)_H01.fsa	104.919	64	111210111007_(A08)_H01.fsa	71.3305	117	20191210121007_(A08)_H01.fsa	114.382	73	1312110021007_(A08)_H01.fsa	211.332	13522
2019.01.25O_A10_A10.fsa	372.44	216	21100136806_(A03)_C01.fsa	274.2	78	31100156930_(3A07)_A07.fsa	183.03	100	41100165469_(4A08)_A08.fsa	64.69	366	51100165549(A06)A06.fsa	338.52	97	61100126606_(A07)_G01.fsa	258.148	136	71100127707_(A08)_H01.fsa	312.459	186	81100127707_(A08)_H01.fsa	83.1279	142	91000127707_(A08)_H01.fsa	93.1904	315	101100107707_(A08)_H01.fsa	105.248	85	111210111007_(A08)_H01.fsa	79.9164	121	20191210121007_(A08)_H01.fsa	115.06	61	1312110021007_(A08)_H01.fsa	215.875	81
2019.01.25O_A10_A10.fsa	376.04	55	21100136806_(A03)_C01.fsa	274.99	61	31100156930_(3A07)_A07.fsa	186.09	119	41100165469_(4A08)_A08.fsa	66.08	391	51100165549(A06)A06.fsa	355.48	61	61100126606_(A07)_G01.fsa	263.62	452	71100127707_(A08)_H01.fsa	315.285	53	81100127707_(A08)_H01.fsa	83.3677	53	91000127707_(A08)_H01.fsa	96.3881	61	101100107707_(A08)_H01.fsa	108.553	326	111210111007_(A08)_H01.fsa	97.0136	50	20191210121007_(A08)_H01.fsa	123.325	172	1312110021007_(A08)_H01.fsa	223.409	57
2019.01.25O_A10_A10.fsa	384.26	434	21100136806_(A03)_C01.fsa	277.75	240	31100156930_(3A07)_A07.fsa	187.63	65	41100165469_(4A08)_A08.fsa	68.18	307	51100165549(A06)A06.fsa	359.31	122	61100126606_(A07)_G01.fsa	268.646	85	71100127707_(A08)_H01.fsa	319.517	112	81100127707_(A08)_H01.fsa	89.9287	678	91000127707_(A08)_H01.fsa	100.19	65	101100107707_(A08)_H01.fsa	109.147	80	111210111007_(A08)_H01.fsa	105.796	754	20191210121007_(A08)_H01.fsa	123.584	180	1312110021007_(A08)_H01.fsa	229.011	101
2019.01.25O_A10_A10.fsa	395.36	65	21100136806_(A03)_C01.fsa	281.53	99	31100156930_(3A07)_A07.fsa	188.85	384	41100165469_(4A08)_A08.fsa	70.31	364	51100165549(A06)A06.fsa	365.98	109	61100126606_(A07)_G01.fsa	268.781	52	71100127707_(A08)_H01.fsa	321.854	548	81100127707_(A08)_H01.fsa	93.9624	63	91000127707_(A08)_H01.fsa	102.693	139	101100107707_(A08)_H01.fsa	109.887	124	111210111007_(A08)_H01.fsa	113.713	246	20191210121007_(A08)_H01.fsa	127.505	4530	1312110021007_(A08)_H01.fsa	241.592	161
2019.01.25O_A11_A11.fsa	8.67	235	21100136806_(A03)_C01.fsa	282.47	78	31100156930_(3A07)_A07.fsa	190.69	2781	41100165469_(4A08)_A08.fsa	71.54	1134	51100165549(A06)A06.fsa	373.12	157	61100126606_(A07)_G01.fsa	272.867	109	71100127707_(A08)_H01.fsa	325.976	2673	81100127707_(A08)_H01.fsa	94.0343	1556	91000127707_(A08)_H01.fsa	119.76	54	101100107707_(A08)_H01.fsa	114.405	150	111210111007_(A08)_H01.fsa	115.859	62	20191210121007_(A08)_H01.fsa	130.803	88	1312110021007_(A08)_H01.fsa	245.317	133
2019.01.25O_A11_A11.fsa	13.14	1359	21100136806_(A03)_C01.fsa	285.38	95	31100156930_(3A07)_A07.fsa	193.66	323	41100165469_(4A08)_A08.fsa	73.04	6653	51100165549(A06)A06.fsa	373.92	90	61100126606_(A07)_G01.fsa	276.935	118	71100127707_(A08)_H01.fsa	329.946	57	81100127707_(A08)_H01.fsa	94.9703	131	91000127707_(A08)_H01.fsa	120.155	70	101100107707_(A08)_H01.fsa	121.487	75	111210111007_(A08)_H01.fsa	116.389	538	20191210121007_(A08)_H01.fsa	131.807	71	1312110021007_(A08)_H01.fsa	246.346	200
2019.01.25O_A11_A11.fsa	15.77	2724	21100136806_(A03)_C01.fsa	286.33	54	31100156930_(3A07)_A07.fsa	196.86	1781	41100165469_(4A08)_A08.fsa	76.4	417	51100165549(A06)A06.fsa	406.77	367	61100126606_(A07)_G01.fsa	284.353	54	71100127707_(A08)_H01.fsa	334.606	130	81100127707_(A08)_H01.fsa	96.1213	402	91000127707_(A08)_H01.fsa	120.967	69	101100107707_(A08)_H01.fsa	122.301	626	111210111007_(A08)_H01.fsa	124.954	920	20191210121007_(A08)_H01.fsa	134.185	89	1312110021007_(A08)_H01.fsa	250.084	63
2019.01.25O_A11_A11.fsa	17.05	22912	21100136806_(A03)_C01.fsa	287.9	140	31100156930_(3A07)_A07.fsa	199.96	213	41100165469_(4A08)_A08.fsa	77.7	906	51100165549(A06)A06.fsa	416.04	169	61100126606_(A07)_G01.fsa	284.651	164	71100127707_(A08)_H01.fsa	334.7	57	81100127707_(A08)_H01.fsa	102.954	61	91000127707_(A08)_H01.fsa	126.082	125	101100107707_(A08)_H01.fsa	124.623	99	111210111007_(A08)_H01.fsa	131.868	54	20191210121007_(A08)_H01.fsa	136.81	236	1312110021007_(A08)_H01.fsa	251.045	187
2019.01.25O_A11_A11.fsa	18.16	8976	21100136806_(A03)_C01.fsa	290.18	75	31100156930_(3A07)_A07.fsa	201.79	224	41100165469_(4A08)_A08.fsa	78.71	110	51100165549(A06)A06.fsa	421.58	53	61100126606_(A07)_G01.fsa	286.252	3347	71100127707_(A08)_H01.fsa	342.717	70	81100127707_(A08)_H01.fsa	105.013	3088	91000127707_(A08)_H01.fsa	130.904	456	101100107707_(A08)_H01.fsa	125.034	448	111210111007_(A08)_H01.fsa	134.476	175	20191210121007_(A08)_H01.fsa	139.917	69	1312110021007_(A08)_H01.fsa	257.154	124
2019.01.25O_A11_A11.fsa	19.04	16765	21100136806_(A03)_C01.fsa	296.7	64	31100156930_(3A07)_A07.fsa	219.49	715	41100165469_(4A08)_A08.fsa	79.63	454	51100165549(A06)A06.fsa	425.41	114	61100126606_(A07)_G01.fsa	287.571	113	71100127707_(A08)_H01.fsa	347.915	53	81100127707_(A08)_H01.fsa	107.296	212	91000127707_(A08)_H01.fsa	137.195	295	101100107707_(A08)_H01.fsa	127.713	61	111210111007_(A08)_H01.fsa	134.918	55	20191210121007_(A08)_H01.fsa	145.485	205	1312110021007_(A08)_H01.fsa	263.679	212
2019.01.25O_A11_A11.fsa	20.56	2951	21100136806_(A03)_C01.fsa	298.43	106	31100156930_(3A07)_A07.fsa	236.13	278	41100165469_(4A08)_A08.fsa	80.41	973	51100165549(A06)A06.fsa	438.82	93	61100126606_(A07)_G01.fsa	288.323	454	71100127707_(A08)_H01.fsa	353.149	223	81100127707_(A08)_H01.fsa	117.918	51	91000127707_(A08)_H01.fsa	145.037	1129	101100107707_(A08)_H01.fsa	130.447	5691	111210111007_(A08)_H01.fsa	145.523	114	20191210121007_(A08)_H01.fsa	148.441	2924	1312110021007_(A08)_H01.fsa	273.483	71
2019.01.25O_A11_A11.fsa	21.6	2552	21100136806_(A03)_C01.fsa	300.42	99	31100156930_(3A07)_A07.fsa	238.77	386	41100165469_(4A08)_A08.fsa	82.47	285	51100165549(A06)A06.fsa	443.13	84	61100126606_(A07)_G01.fsa	290.248	102	71100127707_(A08)_H01.fsa	355.539	2863	81100127707_(A08)_H01.fsa	121.911	250	91000127707_(A08)_H01.fsa	146.826	683	101100107707_(A08)_H01.fsa	131.783	257	111210111007_(A08)_H01.fsa	146.175	83	20191210121007_(A08)_H01.fsa	148.668	50	1312110021007_(A08)_H01.fsa	274.399	149
2019.01.25O_A11_A11.fsa	23.19	1948	21100136806_(A03)_C01.fsa	302.52	1369	31100156930_(3A07)_A07.fsa	240.17	250	41100165469_(4A08)_A08.fsa	83.61	483	51100165549(A06)A06.fsa	462.21	164	61100126606_(A07)_G01.fsa	291.611	1842	71100127707_(A08)_H01.fsa	365.108	100	81100127707_(A08)_H01.fsa	122.198	262	91000127707_(A08)_H01.fsa	152.521	951	101100107707_(A08)_H01.fsa	138.382	507	111210111007_(A08)_H01.fsa	151.267	315	20191210121007_(A08)_H01.fsa	150.266	56	1312110021007_(A08)_H01.fsa	279.3	52
2019.01.25O_A11_A11.fsa	24.23	3150	21100136806_(A03)_C01.fsa	303.53	81	31100156930_(3A07)_A07.fsa	242.59	217	41100165469_(4A08)_A08.fsa	84.48	1464	51100165549(A06)A06.fsa	465.29	68	61100126606_(A07)_G01.fsa	295.92	102	71100127707_(A08)_H01.fsa	365.931	162	81100127707_(A08)_H01.fsa	125.06	320	91000127707_(A08)_H01.fsa	153.667	232	101100107707_(A08)_H01.fsa	143.635	70	111210111007_(A08)_H01.fsa	156.382	133	20191210121007_(A08)_H01.fsa	150.275	92	1312110021007_(A08)_H01.fsa	294.369	99
2019.01.25O_A11_A11.fsa	27.02	3433	21100136806_(A03)_C01.fsa	304.29	88	31100156930_(3A07)_A07.fsa	243.76	411	41100165469_(4A08)_A08.fsa	85.39	132	51100165550(A07)A07.fsa		119	61100126606_(A07)_G01.fsa	302.111	120	71100127707_(A08)_H01.fsa	369.038	182	81100127707_(A08)_H01.fsa	132.287	132	91000127707_(A08)_H01.fsa	161.234	1404	101100107707_(A08)_H01.fsa	149.07	186	111210111007_(A08)_H01.fsa	159.194	242	20191210121007_(A08)_H01.fsa	155.937	65	1312110021007_(A08)_H01.fsa	294.796	131
2019.01.25O_A11_A11.fsa	28.3	5670	21100136806_(A03)_C01.fsa	308.92	112	31100156930_(3A07)_A07.fsa	244.67	240	41100165469_(4A08)_A08.fsa	87.47	769	51100165550(A07)A07.fsa		82	61100126606_(A07)_G01.fsa	311.433	86	71100127707_(A08)_H01.fsa	374.754	193	81100127707_(A08)_H01.fsa	134.598	1140	91000127707_(A08)_H01.fsa	164.367	2801	101100107707_(A08)_H01.fsa	149.289	54	111210111007_(A08)_H01.fsa	164.175	161	20191210121007_(A08)_H01.fsa	158.44	235	1312110021007_(A08)_H01.fsa	296.781	51
2019.01.25O_A11_A11.fsa	30.13	4546	21100136806_(A03)_C01.fsa	310.27	53	31100156930_(3A07)_A07.fsa	268.86	1235	41100165469_(4A08)_A08.fsa	89.5	90	51100165550(A07)A07.fsa		143	61100126606_(A07)_G01.fsa	314.221	119	71100127707_(A08)_H01.fsa	375.406	81	81100127707_(A08)_H01.fsa	134.937	77	91000127707_(A08)_H01.fsa	170.463	640	101100107707_(A08)_H01.fsa	158.352	78	111210111007_(A08)_H01.fsa	165.925	207	20191210121007_(A08)_H01.fsa	159.115	345	1312110021007_(A08)_H01.fsa	297.602	91
2019.01.25O_A11_A11.fsa	30.93	2285	21100136806_(A03)_C01.fsa	311.2	793	31100156930_(3A07)_A07.fsa	269.71	208	41100165469_(4A08)_A08.fsa	90.27	196	51100165550(A07)A07.fsa		257	61100126606_(A07)_G01.fsa	315.873	493	71100127708_(A09)_A02.fsa	8.29869	80	81100127707_(A08)_H01.fsa	142.711	81	91000127707_(A08)_H01.fsa	172.352	393	101100107707_(A08)_H01.fsa	158.678	164	111210111007_(A08)_H01.fsa	175.771	73	20191210121007_(A08)_H01.fsa	159.46	6893	1312110021007_(A08)_H01.fsa	298.023	56
2019.01.25O_A11_A11.fsa	31.81	133	21100136806_(A03)_C01.fsa	311.96	238	31100156930_(3A07)_A07.fsa	277.42	347	41100165469_(4A08)_A08.fsa	91.13	65	51100165550(A07)A07.fsa		391	61100126606_(A07)_G01.fsa	324.139	9668	71100127708_(A09)_A02.fsa	10.2702	55	81100127707_(A08)_H01.fsa	144.465	83	91000127707_(A08)_H01.fsa	173.026	119	101100107707_(A08)_H01.fsa	159.685	60	111210111007_(A08)_H01.fsa	176.719	95	20191210121007_(A08)_H01.fsa	169.822	52	1312110021007_(A08)_H01.fsa	299.343	73
2019.01.25O_A11_A11.fsa	33.16	4941	21100136806_(A03)_C01.fsa	313.73	136	31100156930_(3A07)_A07.fsa	282.83	650	41100165469_(4A08)_A08.fsa	92.47	99	51100165550(A07)A07.fsa		751	61100126606_(A07)_G01.fsa	325.398	199	71100127708_(A09)_A02.fsa	22.1019	291	81100127707_(A08)_H01.fsa	146.025	1838	91000127707_(A08)_H01.fsa	181.701	417	101100107707_(A08)_H01.fsa	169.506	612	111210111007_(A08)_H01.fsa	183.647	256	20191210121007_(A08)_H01.fsa	187.765	61	1312110021007_(A08)_H01.fsa	300.033	70
2019.01.25O_A11_A11.fsa	35.46	2229	21100136806_(A03)_C01.fsa	316.86	452	31100156930_(3A07)_A07.fsa	296.7	103	41100165469_(4A08)_A08.fsa	93.5	109	51100165550(A07)A07.fsa		117	61100126606_(A07)_G01.fsa	329.927	144	71100127708_(A09)_A02.fsa	25.2203	92	81100127707_(A08)_H01.fsa	148.654	106	91000127707_(A08)_H01.fsa	183.922	137	101100107707_(A08)_H01.fsa	171.546	225	111210111007_(A08)_H01.fsa	184.624	159	20191210121007_(A08)_H01.fsa	188.612	128	1312110021007_(A08)_H01.fsa	309.189	52
2019.01.25O_A11_A11.fsa	37.4	354	21100136806_(A03)_C01.fsa	321.01	85	31100156930_(3A07)_A07.fsa	299.25	620	41100165469_(4A08)_A08.fsa	93.99	97	51100165550(A07)A07.fsa		9596	61100126606_(A07)_G01.fsa	330.41	197	71100127708_(A09)_A02.fsa	25.4271	77	81100127707_(A08)_H01.fsa	149.519	65	91000127707_(A08)_H01.fsa	184.309	61	101100107707_(A08)_H01.fsa	181.318	743	111210111007_(A08)_H01.fsa	185.656	320	20191210121007_(A08)_H01.fsa	190.953	17252	1312110021007_(A08)_H01.fsa	315.097	214
2019.01.25O_A11_A11.fsa	38.34	1495	21100136806_(A03)_C01.fsa	321.95	52	31100156930_(3A07)_A07.fsa	301.94	88	41100165469_(4A08)_A08.fsa	96.23	525	51100165550(A07)A07.fsa		10292	61100126606_(A07)_G01.fsa	335.492	209	71100127708_(A09)_A02.fsa	26.1379	107	81100127707_(A08)_H01.fsa	150.272	1393	91000127707_(A08)_H01.fsa	185.069	64	101100107707_(A08)_H01.fsa	183.14	53	111210111007_(A08)_H01.fsa	187.199	220	20191210121007_(A08)_H01.fsa	194.005	60	1312110021007_(A08)_H01.fsa	324.543	401
2019.01.25O_A11_A11.fsa	40.78	285	21100136806_(A03)_C01.fsa	322.79	109	31100156930_(3A07)_A07.fsa	302.92	300	41100165469_(4A08)_A08.fsa	97.61	63	51100165550(A07)A07.fsa	2.77	341	61100126606_(A07)_G01.fsa	335.807	311	71100127708_(A09)_A02.fsa	26.628	74	81100127707_(A08)_H01.fsa	153.848	359	91000127707_(A08)_H01.fsa	185.174	456	101100107707_(A08)_H01.fsa	186.402	1212	111210111007_(A08)_H01.fsa	189.162	55	20191210121007_(A08)_H01.fsa	203.672	151	1312110021007_(A08)_H01.fsa	327.511	62
2019.01.25O_A11_A11.fsa	41.74	446	21100136806_(A03)_C01.fsa	326.1	118	31100156930_(3A07)_A07.fsa	303.95	354	41100165469_(4A08)_A08.fsa	98.58	58	51100165550(A07)A07.fsa	3.97	1356	61100126606_(A07)_G01.fsa	337.743	165	71100127708_(A09)_A02.fsa	34.7235	72	81100127707_(A08)_H01.fsa	161.119	67	91000127707_(A08)_H01.fsa	195.132	68	101100107707_(A08)_H01.fsa	192.369	105	111210111007_(A08)_H01.fsa	194.479	64	20191210121007_(A08)_H01.fsa	205.548	418	1312110021007_(A08)_H01.fsa	332.073	282
2019.01.25O_A11_A11.fsa	42.93	278	21100136806_(A03)_C01.fsa	327.04	54	31100156930_(3A07)_A07.fsa	305.01	66	41100165469_(4A08)_A08.fsa	99.47	119	51100165550(A07)A07.fsa	5.53	343	61100126606_(A07)_G01.fsa	338.727	217	71100127708_(A09)_A02.fsa	36.0855	93	81100127707_(A08)_H01.fsa	163.007	5036	91000127707_(A08)_H01.fsa	197.007	54	101100107707_(A08)_H01.fsa	192.384	355	111210111007_(A08)_H01.fsa	205.632	105	20191210121007_(A08)_H01.fsa	213.4	68	1312110021007_(A08)_H01.fsa	334.042	92
2019.01.25O_A11_A11.fsa	44.94	247	21100136806_(A03)_C01.fsa	330.44	164	31100156930_(3A07)_A07.fsa	324.63	91	41100165469_(4A08)_A08.fsa	100.97	180	51100165550(A07)A07.fsa	7.23	1244	61100126606_(A07)_G01.fsa	345.413	152	71100127708_(A09)_A02.fsa	39.5035	2457	81100127707_(A08)_H01.fsa	22065.9	134	91000127707_(A08)_H01.fsa	223.248	224	101100107707_(A08)_H01.fsa	197.164	107	111210111007_(A08)_H01.fsa	212.525	57	20191210121007_(A08)_H01.fsa	222.326	123	1312110021007_(A08)_H01.fsa	337.333	77
2019.01.25O_A11_A11.fsa	46.48	183	21100136806_(A03)_C01.fsa	331.38	3347	31100156930_(3A07)_A07.fsa	326.77	171	41100165469_(4A08)_A08.fsa	101.68	61	51100165550(A07)A07.fsa	11.91	396	61100126606_(A07)_G01.fsa	357.721	67	71100127708_(A09)_A02.fsa	44.0979	163	81100127707_(A08)_H01.fsa	175.903	57	91000127707_(A08)_H01.fsa	235.18	150	101100107707_(A08)_H01.fsa	211.212	237	111210111007_(A08)_H01.fsa	216.902	630	20191210121007_(A08)_H01.fsa	229.752	61	1312110021007_(A08)_H01.fsa	340.386	63
2019.01.25O_A11_A11.fsa	48.52	308	21100136806_(A03)_C01.fsa	334.45	113	31100156930_(3A07)_A07.fsa	346.93	193	41100165469_(4A08)_A08.fsa	104.37	1368	51100165550(A07)A07.fsa	14.33	288	61100126606_(A07)_G01.fsa	369.414	713	71100127708_(A09)_A02.fsa	46.4684	78	81100127707_(A08)_H01.fsa	215.33	125	91000127707_(A08)_H01.fsa	245.507	61	101100107707_(A08)_H01.fsa	218.714	96	111210111007_(A08)_H01.fsa	219.691	77	20191210121007_(A08)_H01.fsa	231.189	60	1312110021007_(A08)_H01.fsa	342.09	96
2019.01.25O_A11_A11.fsa	51.09	478	21100136806_(A03)_C01.fsa	336.5	454	31100156930_(3A07)_A07.fsa	399.05	54	41100165469_(4A08)_A08.fsa	105.16	143	51100165550(A07)A07.fsa	18.94	1021	61100126606_(A07)_G01.fsa	383.857	59	71100127708_(A09)_A02.fsa	48.9062	835	81100127707_(A08)_H01.fsa	218.442	114	91000127707_(A08)_H01.fsa	246.684	157	101100107707_(A08)_H01.fsa	224.781	1423	111210111007_(A08)_H01.fsa	220.028	186	20191210121007_(A08)_H01.fsa	236.584	182	1312110021007_(A08)_H01.fsa	342.425	9210
2019.01.25O_A11_A11.fsa	53.02	1633	21100136806_(A03)_C01.fsa	337.35	102	31100156930_(3A07)_A07.fsa	697.51	331	41100165469_(4A08)_A08.fsa	105.78	97	51100165550(A07)A07.fsa	21.1	399	61100126606_(A07)_G01.fsa	385.078	55	71100127708_(A09)_A02.fsa	60.4834	266	81100127707_(A08)_H01.fsa	226.452	1878	91000127707_(A08)_H01.fsa	246.848	57	101100107707_(A08)_H01.fsa	225.917	3285	111210111007_(A08)_H01.fsa	225.496	89	20191210121007_(A08)_H01.fsa	238.824	141	1312110021007_(A08)_H01.fsa	345.781	85
2019.01.25O_A11_A11.fsa	56.42	515	21100136806_(A03)_C01.fsa	338.46	1842	31100156931_(3A08)_A08.fsa		186	41100165469_(4A08)_A08.fsa	107.02	247	51100165550(A07)A07.fsa	22.99	802	61100126606_(A07)_G01.fsa	396.098	203	71100127708_(A09)_A02.fsa	61.4644	343	81100127707_(A08)_H01.fsa	234.212	300	91000127707_(A08)_H01.fsa	250.088	257	101100107707_(A08)_H01.fsa	236.91	695	111210111007_(A08)_H01.fsa	228.363	2869	20191210121007_(A08)_H01.fsa	238.907	51	1312110021007_(A08)_H01.fsa	352.563	205
2019.01.25O_A11_A11.fsa	57.36	313	21100136806_(A03)_C01.fsa	340.42	102	31100156931_(3A08)_A08.fsa		161	41100165469_(4A08)_A08.fsa	107.86	1483	51100165550(A07)A07.fsa	25.59	234	61100126606_(A07)_G01.fsa	400.417	839	71100127708_(A09)_A02.fsa	62.5263	74	81100127707_(A08)_H01.fsa	239.484	66	91000127707_(A08)_H01.fsa	251.241	344	101100107707_(A08)_H01.fsa	245.451	646	111210111007_(A08)_H01.fsa	228.437	1029	20191210121007_(A08)_H01.fsa	243.785	367	1312110021007_(A08)_H01.fsa	355.393	279
2019.01.25O_A11_A11.fsa	59.42	202	21100136806_(A03)_C01.fsa	346.1	120	31100156931_(3A08)_A08.fsa		76	41100165469_(4A08)_A08.fsa	109.18	268	51100165550(A07)A07.fsa	28.91	335	61100126606_(A07)_G01.fsa	401.099	399	71100127708_(A09)_A02.fsa	62.6509	1615	81100127707_(A08)_H01.fsa	244.013	55	91000127707_(A08)_H01.fsa	251.498	595	101100107707_(A08)_H01.fsa	245.686	572	111210111007_(A08)_H01.fsa	229.659	94	20191210121007_(A08)_H01.fsa	244.488	503	1312110021007_(A08)_H01.fsa	360.326	3964
2019.01.25O_A11_A11.fsa	61.94	118	21100136806_(A03)_C01.fsa	350.96	86	31100156931_(3A08)_A08.fsa		137	41100165469_(4A08)_A08.fsa	111.44	299	51100165550(A07)A07.fsa	31.86	1290	61100126606_(A07)_G01.fsa	409.857	109	71100127708_(A09)_A02.fsa	67.3164	452	81100127707_(A08)_H01.fsa	245.733	575	91000127707_(A08)_H01.fsa	253.798	325	101100107707_(A08)_H01.fsa	246.816	129	111210111007_(A08)_H01.fsa	231.531	51	20191210121007_(A08)_H01.fsa	252.083	56	1312110021007_(A08)_H01.fsa	361.536	181
2019.01.25O_A11_A11.fsa	68.18	200	21100136806_(A03)_C01.fsa	352.31	119	31100156931_(3A08)_A08.fsa		133	41100165469_(4A08)_A08.fsa	112.72	56	51100165550(A07)A07.fsa	36.8	337	61100126606_(A07)_G01.fsa	411.816	495	71100127708_(A09)_A02.fsa	67.3636	149	81100127707_(A08)_H01.fsa	246.326	151	91000127707_(A08)_H01.fsa	255.332	161	101100107707_(A08)_H01.fsa	250.783	59	111210111007_(A08)_H01.fsa	239.456	806	20191210121007_(A08)_H01.fsa	256.462	5763	1312110021007_(A08)_H01.fsa	365.162	385
2019.01.25O_A11_A11.fsa	71.12	116	21100136806_(A03)_C01.fsa	353.59	493	31100156931_(3A08)_A08.fsa		139	41100165469_(4A08)_A08.fsa	114.13	680	51100165550(A07)A07.fsa	38.42	262	61100126606_(A07)_G01.fsa	413.875	10101	71100127708_(A09)_A02.fsa	70.1509	120	81100127707_(A08)_H01.fsa	249.979	174	91000127707_(A08)_H01.fsa	257.292	94	101100107707_(A08)_H01.fsa	262.063	1098	111210111007_(A08)_H01.fsa	245.704	871	20191210121007_(A08)_H01.fsa	261.682	281	1312110021007_(A08)_H01.fsa	366.898	1028
2019.01.25O_A11_A11.fsa	72.11	673	21100136806_(A03)_C01.fsa	354.46	9668	31100156931_(3A08)_A08.fsa		481	41100165469_(4A08)_A08.fsa	114.85	250	51100165550(A07)A07.fsa	39.84	118	61100126606_(A07)_G01.fsa	418.929	1833	71100127708_(A09)_A02.fsa	72.6673	114	81100127707_(A08)_H01.fsa	251.732	176	91000127707_(A08)_H01.fsa	273.965	50	101100107707_(A08)_H01.fsa	263.723	138	111210111007_(A08)_H01.fsa	249.406	82	20191210121007_(A08)_H01.fsa	276.882	148	1312110021007_(A08)_H01.fsa	367.359	131
2019.01.25O_A11_A11.fsa	75.64	224	21100136806_(A03)_C01.fsa	356.37	199	31100156931_(3A08)_A08.fsa		1148	41100165469_(4A08)_A08.fsa	115.89	137	51100165550(A07)A07.fsa	41.17	214	61100126606_(A07)_G01.fsa	422.7	112	71100127708_(A09)_A02.fsa	78.9869	138	81100127707_(A08)_H01.fsa	254.352	767	91000127707_(A08)_H01.fsa	277.123	556	101100107707_(A08)_H01.fsa	263.985	50	111210111007_(A08)_H01.fsa	258.362	263	20191210121007_(A08)_H01.fsa	276.905	172	1312110021007_(A08)_H01.fsa	371.311	74
2019.01.25O_A11_A11.fsa	77.93	109	21100136806_(A03)_C01.fsa	357.33	144	31100156931_(3A08)_A08.fsa		761	41100165469_(4A08)_A08.fsa	117.86	380	51100165550(A07)A07.fsa	42.07	220	61100126606_(A07)_G01.fsa	436.27	59	71100127708_(A09)_A02.fsa	84.1011	65	81100127707_(A08)_H01.fsa	255.069	331	91000127707_(A08)_H01.fsa	282.96	114	101100107707_(A08)_H01.fsa	265.089	131	111210111007_(A08)_H01.fsa	264.486	97	20191210121007_(A08)_H01.fsa	278.278	235	1312110021007_(A08)_H01.fsa	372.945	336
2019.01.25O_A11_A11.fsa	81.42	195	21100136806_(A03)_C01.fsa	358.37	197	31100156931_(3A08)_A08.fsa		3918	41100165469_(4A08)_A08.fsa	119.87	29790	51100165550(A07)A07.fsa	43.91	86	61100126606_(A07)_G01.fsa	438.582	97	71100127708_(A09)_A02.fsa	86.6042	70	81100127707_(A08)_H01.fsa	258.571	77	91000127707_(A08)_H01.fsa	284.289	143	101100107707_(A08)_H01.fsa	268.498	102	111210111007_(A08)_H01.fsa	267.887	365	20191210121007_(A08)_H01.fsa	279.259	76	1312110021007_(A08)_H01.fsa	376.424	70
2019.01.25O_A11_A11.fsa	83.63	114	21100136806_(A03)_C01.fsa	359.32	209	31100156931_(3A08)_A08.fsa		1415	41100165469_(4A08)_A08.fsa	122.49	532	51100165550(A07)A07.fsa	45.32	57	61100126606_(A07)_G01.fsa	438.712	58	71100127708_(A09)_A02.fsa	89.7476	104	81100127707_(A08)_H01.fsa	260.76	1803	91000127707_(A08)_H01.fsa	285.862	71	101100107707_(A08)_H01.fsa	274.705	883	111210111007_(A08)_H01.fsa	267.982	36160	20191210121007_(A08)_H01.fsa	289	133	1312110021007_(A08)_H01.fsa	378.142	91
2019.01.25O_A11_A11.fsa	85.47	3348	21100136806_(A03)_C01.fsa	360.44	311	31100156931_(3A08)_A08.fsa		10881	41100165469_(4A08)_A08.fsa	123.69	1310	51100165550(A07)A07.fsa	46.47	497	61100126606_(A07)_G01.fsa	443.695	1221	71100127708_(A09)_A02.fsa	94.6348	231	81100127707_(A08)_H01.fsa	261.037	438	91000127707_(A08)_H01.fsa	286.459	112	101100107707_(A08)_H01.fsa	280.63	2124	111210111007_(A08)_H01.fsa	275.165	293	20191210121007_(A08)_H01.fsa	293.222	2020	1312110021007_(A08)_H01.fsa	381.322	2196
2019.01.25O_A11_A11.fsa	86.94	50	21100136806_(A03)_C01.fsa	361.31	165	31100156931_(3A08)_A08.fsa		221	41100165469_(4A08)_A08.fsa	124.59	7655	51100165550(A07)A07.fsa	48.42	324	61100126606_(A07)_G01.fsa	455.166	73	71100127708_(A09)_A02.fsa	98.2631	93	81100127707_(A08)_H01.fsa	264.31	406	91000127707_(A08)_H01.fsa	287.222	75	101100107707_(A08)_H01.fsa	282.037	616	111210111007_(A08)_H01.fsa	287.93	361	20191210121007_(A08)_H01.fsa	299.166	85	1312110021007_(A08)_H01.fsa	389.733	548
2019.01.25O_A11_A11.fsa	87.96	237	21100136806_(A03)_C01.fsa	362.43	217	31100156931_(3A08)_A08.fsa		147	41100165469_(4A08)_A08.fsa	126.85	50	51100165550(A07)A07.fsa	49.6	253	61100126606_(A07)_G01.fsa	459.144	678	71100127708_(A09)_A02.fsa	104.259	220	81100127707_(A08)_H01.fsa	265.234	55	91000127707_(A08)_H01.fsa	300.82	1115	101100107707_(A08)_H01.fsa	284.735	1352	111210111007_(A08)_H01.fsa	288.927	97	20191210121007_(A08)_H01.fsa	303.332	689	1312110021007_(A08)_H01.fsa	389.797	86
2019.01.25O_A11_A11.fsa	89.81	32413	21100136806_(A03)_C01.fsa	363.94	152	31100156931_(3A08)_A08.fsa		300	41100165469_(4A08)_A08.fsa	130.84	11173	51100165550(A07)A07.fsa	50.82	73	61100126606_(A07)_G01.fsa	465.518	76	71100127708_(A09)_A02.fsa	105.677	437	81100127707_(A08)_H01.fsa	265.321	902	91000127707_(A08)_H01.fsa	305.538	78	101100107707_(A08)_H01.fsa	285.395	388	111210111007_(A08)_H01.fsa	290.647	84	20191210121007_(A08)_H01.fsa	303.468	117	1312110021007_(A08)_H01.fsa	390.174	827
2019.01.25O_A11_A11.fsa	92.3	277	21100136806_(A03)_C01.fsa	365.94	67	31100156931_(3A08)_A08.fsa		243	41100165469_(4A08)_A08.fsa	132.24	665	51100165550(A07)A07.fsa	52.04	68	61100126607_(A08)_H01.fsa	6.41873	310	71100127708_(A09)_A02.fsa	106.319	73	81100127707_(A08)_H01.fsa	269.397	72	91000127707_(A08)_H01.fsa	308.314	2359	101100107707_(A08)_H01.fsa	290.385	92	111210111007_(A08)_H01.fsa	304.797	436	20191210121007_(A08)_H01.fsa	314.365	178	1312110021007_(A08)_H01.fsa	391.802	170
2019.01.25O_A11_A11.fsa	94.52	109	21100136806_(A03)_C01.fsa	369.36	713	31100156931_(3A08)_A08.fsa	2.28	859	41100165469_(4A08)_A08.fsa	133.29	77	51100165550(A07)A07.fsa	53.39	139	61100126607_(A08)_H01.fsa	6.97298	561	71100127708_(A09)_A02.fsa	106.801	52	81100127707_(A08)_H01.fsa	272.461	8806	91000127707_(A08)_H01.fsa	309.414	95	101100107707_(A08)_H01.fsa	296.596	145	111210111007_(A08)_H01.fsa	311.405	422	20191210121007_(A08)_H01.fsa	316.69	9293	1312110021007_(A08)_H01.fsa	396.413	116
2019.01.25O_A11_A11.fsa	95.45	346	21100136806_(A03)_C01.fsa	370.32	59	31100156931_(3A08)_A08.fsa	5.51	75	41100165469_(4A08)_A08.fsa	135.1	9856	51100165550(A07)A07.fsa	61.13	224	61100126607_(A08)_H01.fsa	7.07449	92	71100127708_(A09)_A02.fsa	107.356	56	81100127707_(A08)_H01.fsa	303.268	240	91000127707_(A08)_H01.fsa	310.7	74	101100107707_(A08)_H01.fsa	297.438	116	111210111007_(A08)_H01.fsa	320.483	416	20191210121007_(A08)_H01.fsa	317.995	63	1312110021007_(A08)_H01.fsa	403.799	61
2019.01.25O_A11_A11.fsa	97.03	316	21100136806_(A03)_C01.fsa	376.3	55	31100156931_(3A08)_A08.fsa	8.97	494	41100165469_(4A08)_A08.fsa	137.12	58	51100165550(A07)A07.fsa	63.3	966	61100126607_(A08)_H01.fsa	10.4109	137	71100127708_(A09)_A02.fsa	108.82	50	81100127707_(A08)_H01.fsa	305.429	260	91000127707_(A08)_H01.fsa	312.895	460	101100107707_(A08)_H01.fsa	306.594	565	111210111007_(A08)_H01.fsa	325.533	650	20191210121007_(A08)_H01.fsa	319.362	268	1312110021007_(A08)_H01.fsa	405.603	851
2019.01.25O_A11_A11.fsa	97.86	54	21100136806_(A03)_C01.fsa	377.01	203	31100156931_(3A08)_A08.fsa	14.34	68	41100165469_(4A08)_A08.fsa	139	218	51100165550(A07)A07.fsa	67	98	61100126607_(A08)_H01.fsa	15.2616	63	71100127708_(A09)_A02.fsa	109.185	80	81100127707_(A08)_H01.fsa	307.91	178	91000127707_(A08)_H01.fsa	317.421	56	101100107707_(A08)_H01.fsa	311.231	74	111210111007_(A08)_H01.fsa	327.142	1418	20191210121007_(A08)_H01.fsa	320.1	54	1312110021007_(A08)_H01.fsa	415.26	591
2019.01.25O_A11_A11.fsa	101.47	97	21100136806_(A03)_C01.fsa	378.85	839	31100156931_(3A08)_A08.fsa	18.01	109	41100165469_(4A08)_A08.fsa	141.6	100	51100165550(A07)A07.fsa	68.06	70	61100126607_(A08)_H01.fsa	16.5619	386	71100127708_(A09)_A02.fsa	114.65	374	81100127707_(A08)_H01.fsa	310.542	480	91000127707_(A08)_H01.fsa	324.461	98	101100107707_(A08)_H01.fsa	311.288	56	111210111007_(A08)_H01.fsa	338.967	1770	20191210121007_(A08)_H01.fsa	333.316	153	1312110021007_(A08)_H01.fsa	415.571	81
2019.01.25O_A11_A11.fsa	107.29	664	21100136806_(A03)_C01.fsa	380.52	399	31100156931_(3A08)_A08.fsa	19.41	132	41100165469_(4A08)_A08.fsa	142.55	1803	51100165550(A07)A07.fsa	70.47	75	61100126607_(A08)_H01.fsa	21.3134	492	71100127708_(A09)_A02.fsa	122.068	54	81100127707_(A08)_H01.fsa	312.738	526	91000127707_(A08)_H01.fsa	325.435	83	101100107707_(A08)_H01.fsa	320.589	79	111210111007_(A08)_H01.fsa	339.873	64	20191210121007_(A08)_H01.fsa	338.412	65	1312110021007_(A08)_H01.fsa	422.664	215
2019.01.25O_A11_A11.fsa	109.04	396	21100136806_(A03)_C01.fsa	383.08	109	31100156931_(3A08)_A08.fsa	24.73	686	41100165469_(4A08)_A08.fsa	143.72	20100	51100165550(A07)A07.fsa	71.81	56	61100126607_(A08)_H01.fsa	23.2097	288	71100127708_(A09)_A02.fsa	123.538	68	81100127707_(A08)_H01.fsa	313.208	158	91000127707_(A08)_H01.fsa	327.258	59	101100107707_(A08)_H01.fsa	329.326	736	111210111007_(A08)_H01.fsa	342.893	71	20191210121007_(A08)_H01.fsa	348.084	54	1312110021007_(A08)_H01.fsa	429.533	151
2019.01.25O_A11_A11.fsa	110.8	806	21100136806_(A03)_C01.fsa	384.03	495	31100156931_(3A08)_A08.fsa	31.33	1569	41100165469_(4A08)_A08.fsa	145.84	320	51100165550(A07)A07.fsa	72.72	71	61100126607_(A08)_H01.fsa	24.1786	177	71100127708_(A09)_A02.fsa	125.111	278	81100127707_(A08)_H01.fsa	314.807	310	91000127707_(A08)_H01.fsa	330.198	52	101100107707_(A08)_H01.fsa	330.318	6131	111210111007_(A08)_H01.fsa	345.636	229	20191210121007_(A08)_H01.fsa	355.262	2394	1312110021008_(A09)_A02.fsa	6.50473	89
2019.01.25O_A11_A11.fsa	114.06	373	21100136806_(A03)_C01.fsa	384.99	10101	31100156931_(3A08)_A08.fsa	34.69	142	41100165469_(4A08)_A08.fsa	148.57	154	51100165550(A07)A07.fsa	73.77	336	61100126607_(A08)_H01.fsa	37.1919	339	71100127708_(A09)_A02.fsa	127.092	76	81100127707_(A08)_H01.fsa	314.899	71	91000127707_(A08)_H01.fsa	335.797	199	101100107707_(A08)_H01.fsa	347.85	896	111210111007_(A08)_H01.fsa	346.374	1255	20191210121007_(A08)_H01.fsa	367.301	50	1312110021008_(A09)_A02.fsa	7.39645	69
2019.01.25O_A11_A11.fsa	115.21	1728	21100136806_(A03)_C01.fsa	399.92	1833	31100156931_(3A08)_A08.fsa	36.4	111	41100165469_(4A08)_A08.fsa	149.52	74	51100165550(A07)A07.fsa	76.05	129	61100126607_(A08)_H01.fsa	37.6323	136	71100127708_(A09)_A02.fsa	144.587	107	81100127707_(A08)_H01.fsa	316.097	131	91000127707_(A08)_H01.fsa	340.345	67	101100107707_(A08)_H01.fsa	352.964	238	111210111007_(A08)_H01.fsa	346.527	416	20191210121007_(A08)_H01.fsa	367.328	279	1312110021008_(A09)_A02.fsa	16.6631	56
2019.01.25O_A11_A11.fsa	117.16	69	21100136806_(A03)_C01.fsa	403.33	112	31100156931_(3A08)_A08.fsa	37.22	57	41100165469_(4A08)_A08.fsa	150.39	297	51100165550(A07)A07.fsa	79.72	295	61100126607_(A08)_H01.fsa	38.3775	202	71100127708_(A09)_A02.fsa	145.078	78	81100127707_(A08)_H01.fsa	316.56	86	91000127707_(A08)_H01.fsa	342.598	56	101100107707_(A08)_H01.fsa	366.74	703	111210111007_(A08)_H01.fsa	364.45	2144	20191210121007_(A08)_H01.fsa	371.866	8215	1312110021008_(A09)_A02.fsa	17.176	65
2019.01.25O_A11_A11.fsa	118.32	1053	21100136806_(A03)_C01.fsa	414.38	59	31100156931_(3A08)_A08.fsa	38.65	115	41100165469_(4A08)_A08.fsa	152.38	82	51100165550(A07)A07.fsa	84.12	76	61100126607_(A08)_H01.fsa	43.7052	603	71100127708_(A09)_A02.fsa	164.2	226	81100127707_(A08)_H01.fsa	317.23	82	91000127707_(A08)_H01.fsa	345.957	66	101100107707_(A08)_H01.fsa	366.862	145	111210111007_(A08)_H01.fsa	370.234	76	20191210121007_(A08)_H01.fsa	377.175	126	1312110021008_(A09)_A02.fsa	20.8514	68
2019.01.25O_A11_A11.fsa	119.21	13153	21100136806_(A03)_C01.fsa	417.38	97	31100156931_(3A08)_A08.fsa	41.55	416	41100165469_(4A08)_A08.fsa	154.29	53	51100165550(A07)A07.fsa	85.37	74	61100126607_(A08)_H01.fsa	51.8191	634	71100127708_(A09)_A02.fsa	165.27	131	81100127707_(A08)_H01.fsa	319.594	69	91000127707_(A08)_H01.fsa	358.639	227	101100107707_(A08)_H01.fsa	375.904	76	111210111007_(A08)_H01.fsa	373.627	328	20191210121007_(A08)_H01.fsa	387.585	247	1312110021008_(A09)_A02.fsa	22.8932	111
2019.01.25O_A11_A11.fsa	120.81	95	21100136806_(A03)_C01.fsa	420.39	58	31100156931_(3A08)_A08.fsa	42.77	250	41100165469_(4A08)_A08.fsa	156.36	246	51100165550(A07)A07.fsa	86.24	603	61100126607_(A08)_H01.fsa	52.2361	1551	71100127708_(A09)_A02.fsa	165.463	59	81100127707_(A08)_H01.fsa	320.494	67	91000127707_(A08)_H01.fsa	359.895	1409	101100107707_(A08)_H01.fsa	376.086	167	111210111007_(A08)_H01.fsa	375.011	564	20191210121007_(A08)_H01.fsa	392.817	140	1312110021008_(A09)_A02.fsa	39.9551	89
2019.01.25O_A11_A11.fsa	122.07	244	21100136806_(A03)_C01.fsa	421.51	1221	31100156931_(3A08)_A08.fsa	44.82	78	41100165469_(4A08)_A08.fsa	161.58	129	51100165550(A07)A07.fsa	87.85	95	61100126607_(A08)_H01.fsa	54.4092	417	71100127708_(A09)_A02.fsa	167.756	1370	81100127707_(A08)_H01.fsa	321.586	78	91000127707_(A08)_H01.fsa	363.125	2689	101100107707_(A08)_H01.fsa	379.405	349	111210111007_(A08)_H01.fsa	376.57	72	20191210121007_(A08)_H01.fsa	396.633	72	1312110021008_(A09)_A02.fsa	41.4292	236
2019.01.25O_A11_A11.fsa	123.05	2310	21100136806_(A03)_C01.fsa	429.88	73	31100156931_(3A08)_A08.fsa	46.18	162	41100165469_(4A08)_A08.fsa	162.73	53	51100165550(A07)A07.fsa	90.91	169	61100126607_(A08)_H01.fsa	74.0479	1897	71100127708_(A09)_A02.fsa	169.196	286	81100127707_(A08)_H01.fsa	325.342	6639	91000127707_(A08)_H01.fsa	365.748	85	101100107707_(A08)_H01.fsa	379.684	1960	111210111007_(A08)_H01.fsa	381.521	64	20191210121007_(A08)_H01.fsa	401.705	50	1312110021008_(A09)_A02.fsa	43.0658	61
2019.01.25O_A11_A11.fsa	125.21	292	21100136806_(A03)_C01.fsa	469.71	678	31100156931_(3A08)_A08.fsa	48.62	2589	41100165469_(4A08)_A08.fsa	163.79	107	51100165550(A07)A07.fsa	98.47	215	61100126607_(A08)_H01.fsa	79.9187	2747	71100127708_(A09)_A02.fsa	172.282	25661	81100127707_(A08)_H01.fsa	325.672	585	91000127707_(A08)_H01.fsa	368.005	1151	101100107707_(A08)_H01.fsa	386.352	1010	111210111007_(A08)_H01.fsa	383.864	903	20191210121007_(A08)_H01.fsa	405.04	511	1312110021008_(A09)_A02.fsa	43.1384	733
2019.01.25O_A11_A11.fsa	127.2	74	21100136806_(A03)_C01.fsa	488.22	76	31100156931_(3A08)_A08.fsa	57.28	99	41100165469_(4A08)_A08.fsa	164.73	79	51100165550(A07)A07.fsa	102.58	172	61100126607_(A08)_H01.fsa	80.9091	2528	71100127708_(A09)_A02.fsa	175.573	444	81100127707_(A08)_H01.fsa	351.337	2603	91000127707_(A08)_H01.fsa	377.46	89	101100107707_(A08)_H01.fsa	393.813	1589	111210111007_(A08)_H01.fsa	389.22	1802	20191210121007_(A08)_H01.fsa	411.48	289	1312110021008_(A09)_A02.fsa	47.3398	58
2019.01.25O_A11_A11.fsa	131.01	293	21100136806_(A03)_C01.fsa	548.2	310	31100156931_(3A08)_A08.fsa	59.21	59	41100165469_(4A08)_A08.fsa	165.84	219	51100165550(A07)A07.fsa	104.3	91	61100126607_(A08)_H01.fsa	84.7663	10215	71100127708_(A09)_A02.fsa	176.743	6080	81100127707_(A08)_H01.fsa	353.51	84	91000127707_(A08)_H01.fsa	378.307	124	101100107707_(A08)_H01.fsa	398.284	569	111210111007_(A08)_H01.fsa	404.69	718	20191210121007_(A08)_H01.fsa	412.455	156	1312110021008_(A09)_A02.fsa	47.998	278
2019.01.25O_A11_A11.fsa	133.48	67	21100136806_(A03)_C01.fsa	550.2	561	31100156931_(3A08)_A08.fsa	62.28	774	41100165469_(4A08)_A08.fsa	168.89	233	51100165550(A07)A07.fsa	106.55	80	61100126607_(A08)_H01.fsa	86.291	24084	71100127708_(A09)_A02.fsa	181.306	56	81100127707_(A08)_H01.fsa	360.232	972	91000127707_(A08)_H01.fsa	382.518	226	101100107707_(A08)_H01.fsa	400.827	2554	111210111007_(A08)_H01.fsa	407.35	10010	20191210121007_(A08)_H01.fsa	415.347	139	1312110021008_(A09)_A02.fsa	57.4356	100
2019.01.25O_A11_A11.fsa	134.39	1195	21100136806_(A03)_C01.fsa	563.2	92	31100156931_(3A08)_A08.fsa	64.01	131	41100165469_(4A08)_A08.fsa	172.15	158	51100165550(A07)A07.fsa	108.48	68	61100126607_(A08)_H01.fsa	86.9948	3026	71100127708_(A09)_A02.fsa	182.419	95	81100127707_(A08)_H01.fsa	362.459	142	91000127707_(A08)_H01.fsa	384.721	168	101100107707_(A08)_H01.fsa	405.504	58	111210111007_(A08)_H01.fsa	408.18	64	20191210121007_(A08)_H01.fsa	416.48	185	1312110021008_(A09)_A02.fsa	59.8552	3806
2019.01.25O_A11_A11.fsa	136.32	1225	21100136806_(A03)_C01.fsa	566	137	31100156931_(3A08)_A08.fsa	64.95	86	41100165469_(4A08)_A08.fsa	173.59	1094	51100165550(A07)A07.fsa	113.16	893	61100126607_(A08)_H01.fsa	96.9299	5585	71100127708_(A09)_A02.fsa	185.161	568	81100127707_(A08)_H01.fsa	369.419	108	91000127707_(A08)_H01.fsa	386.361	54	101100107707_(A08)_H01.fsa	416.659	378	111210111007_(A08)_H01.fsa	412.745	612	20191210121007_(A08)_H01.fsa	421.284	119	1312110021008_(A09)_A02.fsa	63.8399	83
2019.01.25O_A11_A11.fsa	137.24	15748	21100136806_(A03)_C01.fsa	580.6	63	31100156931_(3A08)_A08.fsa	66.57	53	41100165469_(4A08)_A08.fsa	176	52	51100165550(A07)A07.fsa	114.97	224	61100126607_(A08)_H01.fsa	98.8451	380	71100127708_(A09)_A02.fsa	201.335	142	81100127707_(A08)_H01.fsa	370.951	70	91000127707_(A08)_H01.fsa	386.61	326	101100107707_(A08)_H01.fsa	418.467	3467	111210111007_(A08)_H01.fsa	413.266	1283	20191210121007_(A08)_H01.fsa	425.362	23391	1312110021008_(A09)_A02.fsa	67.6288	50
2019.01.25O_A11_A11.fsa	138.45	118	21100136806_(A03)_C01.fsa	617.9	386	31100156931_(3A08)_A08.fsa	79.01	365	41100165469_(4A08)_A08.fsa	179.03	160	51100165550(A07)A07.fsa	117.68	65	61100126607_(A08)_H01.fsa	107.934	5400	71100127708_(A09)_A02.fsa	202.811	379	81100127707_(A08)_H01.fsa	372.425	191	91000127707_(A08)_H01.fsa	388.929	1523	101100107707_(A08)_H01.fsa	423.911	222	111210111007_(A08)_H01.fsa	415.198	115	20191210121007_(A08)_H01.fsa	430.603	53	1312110021008_(A09)_A02.fsa	68.8471	77
2019.01.25O_A11_A11.fsa	141.43	2473	21100136807_(A04)_D01.fsa		492	31100156931_(3A08)_A08.fsa	83.57	130	41100165469_(4A08)_A08.fsa	180.93	167	51100165550(A07)A07.fsa	119.48	353	61100126607_(A08)_H01.fsa	124.764	1114	71100127708_(A09)_A02.fsa	209.766	93	81100127707_(A08)_H01.fsa	375.006	1165	91000127707_(A08)_H01.fsa	396.652	132	101100107707_(A08)_H01.fsa	443.335	95	111210111007_(A08)_H01.fsa	421.203	60	20191210121007_(A08)_H01.fsa	440.817	517	1312110021008_(A09)_A02.fsa	71.6117	123
2019.01.25O_A11_A11.fsa	142.64	185	21100136807_(A04)_D01.fsa	1.11	288	31100156931_(3A08)_A08.fsa	85.91	132	41100165469_(4A08)_A08.fsa	182.91	322	51100165550(A07)A07.fsa	121.09	70	61100126607_(A08)_H01.fsa	126.136	515	71100127708_(A09)_A02.fsa	214.804	320	81100127707_(A08)_H01.fsa	379.018	317	91000127707_(A08)_H01.fsa	396.999	136	101100107707_(A08)_H01.fsa	448.251	50	111210111007_(A08)_H01.fsa	422.836	197	20191210121007_(A08)_H01.fsa	444.418	189	1312110021008_(A09)_A02.fsa	72.3333	1070
2019.01.25O_A11_A11.fsa	143.64	2176	21100136807_(A04)_D01.fsa	2.05	177	31100156931_(3A08)_A08.fsa	87.87	92	41100165469_(4A08)_A08.fsa	185.01	122	51100165550(A07)A07.fsa	123.8	1075	61100126607_(A08)_H01.fsa	127.553	3954	71100127708_(A09)_A02.fsa	222.643	133	81100127707_(A08)_H01.fsa	379.243	417	91000127707_(A08)_H01.fsa	397.655	64	101100107707_(A08)_H01.fsa	452.188	400	111210111007_(A08)_H01.fsa	431.635	108	20191210121007_(A08)_H01.fsa	445.874	3500	1312110021008_(A09)_A02.fsa	75.5329	95
2019.01.25O_A11_A11.fsa	152.58	386	21100136807_(A04)_D01.fsa	3.13	339	31100156931_(3A08)_A08.fsa	91.8	309	41100165469_(4A08)_A08.fsa	187.79	417	51100165550(A07)A07.fsa	127.77	139	61100126607_(A08)_H01.fsa	136.972	1140	71100127708_(A09)_A02.fsa	225.254	64	81100127707_(A08)_H01.fsa	388.66	135	91000127707_(A08)_H01.fsa	403.563	59	101100107707_(A08)_H01.fsa	456.436	80	111210111007_(A08)_H01.fsa	437.409	55	20191210121007_(A08)_H01.fsa	448.001	72	1312110021008_(A09)_A02.fsa	88.7317	2420
2019.01.25O_A11_A11.fsa	166.44	3643	21100136807_(A04)_D01.fsa	4.15	136	31100156931_(3A08)_A08.fsa	99.55	82	41100165469_(4A08)_A08.fsa	188.76	80	51100165550(A07)A07.fsa	131.53	2374	61100126607_(A08)_H01.fsa	146.341	132	71100127708_(A09)_A02.fsa	228.141	240	81100127707_(A08)_H01.fsa	389.181	85	91000127707_(A08)_H01.fsa	404.056	1385	101100107707_(A08)_H01.fsa	458.794	186	111210111007_(A08)_H01.fsa	439.138	1446	20191210121007_(A08)_H01.fsa	449.213	140	1312110021008_(A09)_A02.fsa	89.6219	75
2019.01.25O_A11_A11.fsa	167.59	145	21100136807_(A04)_D01.fsa	5.85	202	31100156931_(3A08)_A08.fsa	104.34	71	41100165469_(4A08)_A08.fsa	191.61	2390	51100165550(A07)A07.fsa	135.15	129	61100126607_(A08)_H01.fsa	151.06	478	71100127708_(A09)_A02.fsa	241.446	87	81100127707_(A08)_H01.fsa	392.234	428	91000127707_(A08)_H01.fsa	404.269	73	101100107707_(A08)_H01.fsa	469.322	159	111210111007_(A08)_H01.fsa	444.447	72	20191210121007_(A08)_H01.fsa	450.537	458	1312110021008_(A09)_A02.fsa	89.6691	102
2019.01.25O_A11_A11.fsa	169.35	91	21100136807_(A04)_D01.fsa	7.64	603	31100156931_(3A08)_A08.fsa	106.16	1163	41100165469_(4A08)_A08.fsa	192.62	154	51100165550(A07)A07.fsa	135.85	93	61100126607_(A08)_H01.fsa	154.887	718	71100127708_(A09)_A02.fsa	242.155	112	81100127707_(A08)_H01.fsa	409.668	66	91000127707_(A08)_H01.fsa	405.366	827	101100107707_(A08)_H01.fsa	470.641	778	111210111007_(A08)_H01.fsa	455.122	57	20191210121007_(A08)_H01.fsa	450.947	15225	1312110021008_(A09)_A02.fsa	92.9691	120
2019.01.25O_A11_A11.fsa	171.46	84	21100136807_(A04)_D01.fsa	9.12	634	31100156931_(3A08)_A08.fsa	108.24	89	41100165469_(4A08)_A08.fsa	195.39	83	51100165550(A07)A07.fsa	137.68	227	61100126607_(A08)_H01.fsa	163.552	1065	71100127708_(A09)_A02.fsa	242.212	873	81100127707_(A08)_H01.fsa	413.259	187	91000127707_(A08)_H01.fsa	408.757	305	101100107707_(A08)_H01.fsa	477.499	62	111210111007_(A08)_H01.fsa	467.59	262	20191210121007_(A08)_H01.fsa	463.304	74	1312110021008_(A09)_A02.fsa	98.414	700
2019.01.25O_A11_A11.fsa	172.52	530	21100136807_(A04)_D01.fsa	9.82	1551	31100156931_(3A08)_A08.fsa	113.64	4700	41100165469_(4A08)_A08.fsa	197.15	507	51100165550(A07)A07.fsa	142.73	50	61100126607_(A08)_H01.fsa	166.442	336	71100127708_(A09)_A02.fsa	244.7	86	81100127707_(A08)_H01.fsa	417.238	62	91000127707_(A08)_H01.fsa	409.466	146	101100107707_(A08)_H01.fsa	478.861	7336	111210111007_(A08)_H01.fsa	470.941	260	20191210121007_(A08)_H01.fsa	473.402	351	1312110021008_(A09)_A02.fsa	99.7546	301
2019.01.25O_A11_A11.fsa	173.49	3334	21100136807_(A04)_D01.fsa	10.67	417	31100156931_(3A08)_A08.fsa	118.36	121	41100165469_(4A08)_A08.fsa	198.66	125	51100165550(A07)A07.fsa	144.8	97	61100126607_(A08)_H01.fsa	167.913	1234	71100127708_(A09)_A02.fsa	256.249	1365	81100127707_(A08)_H01.fsa	423.828	52	91000127707_(A08)_H01.fsa	427.6	1310	101100107707_(A08)_H01.fsa	480.128	158	111210111007_(A08)_H01.fsa	480.107	102	20191210121007_(A08)_H01.fsa	477.197	214	1312110021008_(A09)_A02.fsa	101.164	162
2019.01.25O_A11_A11.fsa	178.94	72	21100136807_(A04)_D01.fsa	11.92	1897	31100156931_(3A08)_A08.fsa	121.01	3328	41100165469_(4A08)_A08.fsa	201.91	78	51100165550(A07)A07.fsa	146.61	205	61100126607_(A08)_H01.fsa	171.297	412	71100127708_(A09)_A02.fsa	257.31	59	81100127708_(A09)_A02.fsa	5.76142	5035	91000127708_(A09)_A02.fsa	3.55575	106	101100107708_(A09)_A02.fsa	2.18626	79	111210111008_(A09)_A02.fsa	2.78547	10922	20191210121008_(A09)_A02.fsa	5.38591	736	1312110021008_(A09)_A02.fsa	101.857	65
2019.01.25O_A11_A11.fsa	179.91	1592	21100136807_(A04)_D01.fsa	14.79	2747	31100156931_(3A08)_A08.fsa	123	1033	41100165469_(4A08)_A08.fsa	202.82	863	51100165550(A07)A07.fsa	149.55	86	61100126607_(A08)_H01.fsa	171.814	460	71100127708_(A09)_A02.fsa	261.065	73	81100127708_(A09)_A02.fsa	7.76106	87	91000127708_(A09)_A02.fsa	8.13888	58	101100107708_(A09)_A02.fsa	3.77766	103	111210111008_(A09)_A02.fsa	5.35887	70	20191210121008_(A09)_A02.fsa	23.5114	116	1312110021008_(A09)_A02.fsa	107.416	133
2019.01.25O_A11_A11.fsa	182.54	827	21100136807_(A04)_D01.fsa	16.42	2528	31100156931_(3A08)_A08.fsa	124.32	56	41100165469_(4A08)_A08.fsa	205.03	51	51100165550(A07)A07.fsa	151.58	469	61100126607_(A08)_H01.fsa	179.168	454	71100127708_(A09)_A02.fsa	261.395	96	81100127708_(A09)_A02.fsa	8.83611	71	91000127708_(A09)_A02.fsa	12.9108	58	101100107708_(A09)_A02.fsa	9.34229	1650	111210111008_(A09)_A02.fsa	15.3448	1246	20191210121008_(A09)_A02.fsa	30.0566	222	1312110021008_(A09)_A02.fsa	115.184	97
[truncated: 12,384 more rows]
